# Supplementary material for: Creating two-dimensional solid helium via diamond lattice confinement
Source: Nat Commun. 2022 Oct 11;13:5990. doi: 10.1038/s41467-022-33601-5 (PMC9553866; doi:10.1038/s41467-022-33601-5)
Supplement: Supplementary file 1 — Supplementary Data [file 41467_2022_33601_MOESM1_ESM.zip]

Archive with 1 entries (1 files):
- He2D.cif
