# Supplementary material for: Creating two-dimensional solid helium via diamond lattice confinement
Source: Nat Commun. 2022 Oct 11;13:5990. doi: 10.1038/s41467-022-33601-5 (PMC9553866; doi:10.1038/s41467-022-33601-5)
Supplement: Supplementary file 1 — Supplementary Data [file 41467_2022_33601_MOESM1_ESM.zip › He2D.cif]

#======================================================================
# CRYSTAL DATA
#----------------------------------------------------------------------
data_VESTA_phase_1

_chemical_name_common                  'This file is generated by VASPKIT code'
_cell_length_a                         2.519350
_cell_length_b                         2.519350
_cell_length_c                         14.251600
_cell_angle_alpha                      90.000000
_cell_angle_beta                       90.000000
_cell_angle_gamma                      90.000000
_cell_volume                           90.456684
_space_group_name_H-M_alt              'P 1'
_space_group_IT_number                 1

loop_
_space_group_symop_operation_xyz
   'x, y, z'

loop_
   _atom_site_label
   _atom_site_occupancy
   _atom_site_fract_x
   _atom_site_fract_y
   _atom_site_fract_z
   _atom_site_adp_type
   _atom_site_U_iso_or_equiv
   _atom_site_type_symbol
   He1        1.0     0.000000     0.500000     0.492960    Uiso  ? He
   He2        1.0     0.500000     0.000000     0.507040    Uiso  ? He
