# Supplementary material for: Creating two-dimensional solid helium via diamond lattice confinement
Source: Nat Commun. 2022 Oct 11;13:5990. doi: 10.1038/s41467-022-33601-5 (PMC9553866; doi:10.1038/s41467-022-33601-5)
Supplement: Supplementary file 6 — Source Data file [file 41467_2022_33601_MOESM6_ESM.xlsx]

## Sheet: Figure 1a
Figure 1f
	Area 1		Area 2		Area1-Area2
Energy loss (eV)	Intensity	Energy loss (eV)	Intensity	Energy loss (eV)	Intensity
11	1924.47	11	2008.47	11	-84
11.01	1785.39	11.01	2060.39	11.01	-275
11.02	2557.57	11.02	2757.57	11.02	-200
11.03	2738.07	11.03	2872.07	11.03	-134
11.04	2725.56	11.04	2500.56	11.04	225
11.05	3628.04	11.05	3523.04	11.05	105
11.06	2734.76	11.06	2847.76	11.06	-113
11.07	3202.03	11.07	3498.03	11.07	-296
11.08	3331.92	11.08	3544.92	11.08	-213
11.09	2787.57	11.09	3303.57	11.09	-516
11.1	3016.31	11.1	3436.31	11.1	-420
11.11	3104.6	11.11	2845.6	11.11	259
11.12	2835.14	11.12	2922.14	11.12	-87
11.13	3088.48	11.13	3214.48	11.13	-126
11.14	3169.09	11.14	3452.09	11.14	-283
11.15	3115.73	11.15	3526.73	11.15	-411
11.16	3271.34	11.16	4177.34	11.16	-906
11.17	4005.29	11.17	3457.29	11.17	548
11.18	3698.32	11.18	3321.32	11.18	377
11.19	3502.7	11.19	3884.7	11.19	-382
11.2	3557.85	11.2	3103.85	11.2	454
11.21	2816.31	11.21	3205.31	11.21	-389
11.22	3170.87	11.22	3564.87	11.22	-394
11.23	3727.99	11.23	3760.99	11.23	-33
11.24	3312.13	11.24	3259.13	11.24	53
11.25	3089.29	11.25	3375.29	11.25	-286
11.26	3121.43	11.26	2866.43	11.26	255
11.27	3329.06	11.27	3734.06	11.27	-405
11.28	3545.04	11.28	3737.04	11.28	-192
11.29	3203.13	11.29	4005.13	11.29	-802
11.3	2311.2	11.3	3546.2	11.3	-1235
11.31	3093.08	11.31	3470.08	11.31	-377
11.32	3073.17	11.32	3644.17	11.32	-571
11.33	3224.41	11.33	3279.41	11.33	-55
11.34	3521.79	11.34	3562.79	11.34	-41
11.35	3615.27	11.35	3505.27	11.35	110
11.36	3573.37	11.36	3369.37	11.36	204
11.37	3154.22	11.37	3510.22	11.37	-356
11.38	3184.01	11.38	3065.01	11.38	119
11.39	3914.8	11.39	3307.8	11.39	607
11.4	3670.59	11.4	3165.59	11.4	505
11.41	3132.91	11.41	3359.91	11.41	-227
11.42	3746.68	11.42	3558.68	11.42	188
11.43	3156.1	11.43	3386.1	11.43	-230
11.44	3208.46	11.44	3216.46	11.44	-8
11.45	2933.13	11.45	3574.13	11.45	-641
11.46	3392.91	11.46	3591.91	11.46	-199
11.47	3993.85	11.47	4113.85	11.47	-120.001
11.48	3703.33	11.48	4277.33	11.48	-574
11.49	3265.33	11.49	3473.33	11.49	-208
11.5	2813.12	11.5	2918.12	11.5	-105
11.51	3149.17	11.51	3377.17	11.51	-228
11.52	3480.01	11.52	3745.01	11.52	-265
11.53	3636.34	11.53	3146.34	11.53	490
11.54	3948.16	11.54	4210.16	11.54	-262
11.55	3360.25	11.55	3070.25	11.55	290
11.56	3863.48	11.56	3040.48	11.56	823
11.57	3732.67	11.57	3491.67	11.57	241
11.58	3571.16	11.58	3575.16	11.58	-4
11.59	4199.92	11.59	4236.92	11.59	-37
11.6	3510.1	11.6	3382.1	11.6	128
11.61	3281.61	11.61	3638.61	11.61	-357
11.62	3008.13	11.62	3455.13	11.62	-447
11.63	3423.83	11.63	3715.83	11.63	-292
11.64	3647.33	11.64	3589.33	11.64	58
11.65	3347.78	11.65	3365.78	11.65	-18
11.66	3853.36	11.66	3758.36	11.66	95
11.67	3858.7	11.67	3688.7	11.67	170
11.68	3351.44	11.68	3320.44	11.68	31
11.69	3647.94	11.69	3616.94	11.69	31
11.7	3942.35	11.7	3654.35	11.7	288
11.71	3694.74	11.71	3691.74	11.71	3
11.72	3721.24	11.72	3535.24	11.72	186
11.73	4181.22	11.73	3626.22	11.73	555
11.74	3380.37	11.74	3342.37	11.74	38
11.75	3950.9	11.75	3945.9	11.75	5
11.76	3428.82	11.76	4188.82	11.76	-760
11.77	2973.22	11.77	3596.22	11.77	-623
11.78	3714.14	11.78	3912.14	11.78	-198
11.79	3908.31	11.79	3821.31	11.79	87
11.8	3839.86	11.8	3753.86	11.8	86
11.81	3304.7	11.81	3485.7	11.81	-181
11.82	3045.6	11.82	3416.6	11.82	-371
11.83	3551.05	11.83	3373.05	11.83	178
11.84	3796.77	11.84	3750.77	11.84	46
11.85	3816.74	11.85	3606.74	11.85	210
11.86	3883.55	11.86	3904.55	11.86	-21
11.87	3123.53	11.87	3678.53	11.87	-555
11.88	3733.74	11.88	3842.74	11.88	-109
11.89	3005.22	11.89	3458.22	11.89	-453
11.9	3485.68	11.9	3817.68	11.9	-332
11.91	4001.14	11.91	4033.14	11.91	-32
11.92	4437.91	11.92	3693.91	11.92	744
11.93	4263.23	11.93	4145.23	11.93	118
11.94	4477.49	11.94	3904.49	11.94	573
11.95	3961.73	11.95	3663.73	11.95	298
11.96	4020.36	11.96	3916.36	11.96	104
11.97	3926.51	11.97	3858.51	11.97	68
11.98	3513.15	11.98	3775.15	11.98	-262
11.99	4075.66	11.99	3475.66	11.99	600
12	3777.55	12	3969.55	12	-192
12.01	3610.95	12.01	3758.95	12.01	-148
12.02	4366.48	12.02	4399.48	12.02	-33
12.03	3928.91	12.03	3644.91	12.03	284
12.04	3741.74	12.04	4071.74	12.04	-330
12.05	3316.4	12.05	3217.4	12.05	99
12.06	3985.11	12.06	3838.11	12.06	147
12.07	3572.94	12.07	3466.94	12.07	106
12.08	3806.8	12.08	3484.8	12.08	322
12.09	3408.61	12.09	3720.61	12.09	-312
12.1	3765.48	12.1	3519.48	12.1	245.999
12.11	3425.52	12.11	3454.52	12.11	-29
12.12	3917.15	12.12	3941.15	12.12	-24
12.13	3194.39	12.13	3620.39	12.13	-426
12.14	3239.25	12.14	4085.25	12.14	-846
12.15	4019.57	12.15	3954.57	12.15	65
12.16	3458.48	12.16	3730.48	12.16	-272
12.17	3741.66	12.17	3840.66	12.17	-99
12.18	4581.58	12.18	4021.58	12.18	560
12.19	3575.59	12.19	3660.59	12.19	-85
12.2	3315.73	12.2	3813.73	12.2	-498
12.21	3794.76	12.21	4001.76	12.21	-207
12.22	3942.01	12.22	3617.01	12.22	325
12.23	4415.6	12.23	4102.6	12.23	313
12.24	3696.69	12.24	4154.69	12.24	-458
12.25	4084.01	12.25	4060.01	12.25	24
12.26	3916.52	12.26	4161.52	12.26	-245
12.27	3840.43	12.27	3809.43	12.27	31
12.28	3486.54	12.28	4212.54	12.28	-726
12.29	3343.46	12.29	3916.46	12.29	-573
12.3	3740.04	12.3	4096.04	12.3	-356
12.31	3649.29	12.31	4656.29	12.31	-1007
12.32	4039.14	12.32	3920.14	12.32	119
12.33	4259.39	12.33	4348.39	12.33	-89
12.34	3725.25	12.34	3785.25	12.34	-60
12.35	3973.64	12.35	3910.64	12.35	63
12.36	4060.28	12.36	4115.28	12.36	-55
12.37	3858.44	12.37	4387.44	12.37	-529
12.38	3758.23	12.38	4076.23	12.38	-318
12.39	4013.32	12.39	4390.31	12.39	-377
12.4	3718.64	12.4	3694.64	12.4	24
12.41	3922.21	12.41	3904.21	12.41	18
12.42	3867.37	12.42	4090.37	12.42	-223
12.43	4109.16	12.43	4058.16	12.43	51
12.44	3681.18	12.44	4403.18	12.44	-722
12.45	4000.55	12.45	3848.55	12.45	152
12.46	4460.33	12.46	4219.33	12.46	241
12.47	3853.75	12.47	4561.75	12.47	-708
12.48	3795.08	12.48	3967.08	12.48	-172
12.49	3817.62	12.49	4003.62	12.49	-186
12.5	3526.13	12.5	4048.13	12.5	-522
12.51	3784.26	12.51	4212.26	12.51	-428
12.52	4069.81	12.52	4614.81	12.52	-545
12.53	4539.59	12.53	4211.59	12.53	328
12.54	3961.55	12.54	4026.55	12.54	-65
12.55	3892.89	12.55	3555.89	12.55	337
12.56	4349.17	12.56	3862.17	12.56	487
12.57	4099.19	12.57	3709.19	12.57	390
12.58	3652.61	12.58	3955.61	12.58	-303
12.59	3671.83	12.59	3979.83	12.59	-308
12.6	3987.63	12.6	3687.63	12.6	300
12.61	4075.26	12.61	3719.26	12.61	356
12.62	3899.2	12.62	4218.2	12.62	-319
12.63	4068.82	12.63	4355.82	12.63	-287
12.64	4031.55	12.64	4040.55	12.64	-9
12.65	3879.32	12.65	4171.32	12.65	-292
12.66	3864.26	12.66	3961.26	12.66	-97
12.67	3488.19	12.67	4296.19	12.67	-808
12.68	3321.26	12.68	4005.26	12.68	-684
12.69	3816.55	12.69	4726.55	12.69	-910
12.7	3915.05	12.7	4594.05	12.7	-679
12.71	3754.02	12.71	4461.02	12.71	-707
12.72	3901.83	12.72	4232.83	12.72	-331
12.73	4458.77	12.73	4722.77	12.73	-264
12.74	3869.74	12.74	4166.74	12.74	-297
12.75	3816.32	12.75	4003.32	12.75	-187
12.76	4019.05	12.76	4381.05	12.76	-362
12.77	4021.72	12.77	4407.73	12.77	-386
12.78	3670.38	12.78	3869.38	12.78	-199
12.79	3672.97	12.79	4203.98	12.79	-531.001
12.8	4518.88	12.8	4595.88	12.8	-77
12.81	4269.64	12.81	4192.64	12.81	77
12.82	4090.49	12.82	4085.49	12.82	5
12.83	4071.65	12.83	4530.65	12.83	-459
12.84	4174.89	12.84	4197.89	12.84	-23
12.85	4595.96	12.85	4656.96	12.85	-61
12.86	3859.89	12.86	3764.89	12.86	94.999
12.87	4279.84	12.87	4446.84	12.87	-167
12.88	4028.66	12.88	4236.66	12.88	-208
12.89	4398.6	12.89	4295.6	12.89	103
12.9	3858.86	12.9	4206.86	12.9	-348
12.91	4257.15	12.91	3927.15	12.91	330
12.92	3416.82	12.92	3960.82	12.92	-544
12.93	4404.79	12.93	4650.79	12.93	-246
12.94	3968.69	12.94	4183.69	12.94	-215
12.95	4555.56	12.95	4386.56	12.95	169
12.96	4232.94	12.96	4486.94	12.96	-254
12.97	4369.03	12.97	4586.03	12.97	-217
12.98	4148.6	12.98	4051.6	12.98	97
12.99	4455.76	12.99	4087.76	12.99	368
13	4253.69	13	4713.69	13	-460
13.01	4644.67	13.01	4639.67	13.01	5
13.02	4293.73	13.02	4825.73	13.02	-532
13.03	4611.24	13.03	4856.24	13.03	-245
13.04	4624.65	13.04	5067.65	13.04	-443
13.05	4456.61	13.05	4608.61	13.05	-152
13.06	4124	13.06	4356	13.06	-232
13.07	3909.31	13.07	4349.31	13.07	-440
13.08	4216.09	13.08	4844.09	13.08	-628
13.09	3900.19	13.09	5178.19	13.09	-1278
13.1	4183.89	13.1	4831.89	13.1	-648
13.11	4064.34	13.11	4379.34	13.11	-315
13.12	5123.95	13.12	4766.95	13.12	357
13.13	4267.89	13.13	4326.89	13.13	-59
13.14	3924.83	13.14	4620.83	13.14	-696
13.15	4795.01	13.15	4479.01	13.15	316
13.16	4354.11	13.16	4489.11	13.16	-135
13.17	4256.03	13.17	4214.03	13.17	42
13.18	4563.54	13.18	4541.54	13.18	22
13.19	4357.69	13.19	4905.69	13.19	-548
13.2	4798.83	13.2	4931.83	13.2	-133
13.21	4573.19	13.21	4644.19	13.21	-71
13.22	4750.19	13.22	4623.19	13.22	127
13.23	4621.98	13.23	4920.98	13.23	-299
13.24	4605.01	13.24	4549.01	13.24	56
13.25	4419.61	13.25	4555.61	13.25	-136
13.26	4432.07	13.26	4237.07	13.26	195
13.27	4742.62	13.27	4402.62	13.27	340
13.28	4491.79	13.28	4176.79	13.28	315
13.29	4145.3	13.29	4064.3	13.29	81
13.3	4218.52	13.3	4256.52	13.3	-38
13.31	4574.64	13.31	5101.64	13.31	-527
13.32	5064.11	13.32	5034.11	13.32	30
13.33	5031.86	13.33	4925.86	13.33	106
13.34	4475.99	13.34	5055.99	13.34	-580
13.35	4848.24	13.35	4898.24	13.35	-50
13.36	4401.28	13.36	4765.28	13.36	-364
13.37	5221.73	13.37	5250.73	13.37	-29
13.38	4328.29	13.38	4460.29	13.38	-132
13.39	4754.2	13.39	4516.2	13.39	238
13.4	4587.94	13.4	4754.94	13.4	-167
13.41	4398.18	13.41	5115.18	13.41	-717
13.42	4322.11	13.42	4844.11	13.42	-522
13.43	4315.25	13.43	4832.25	13.43	-517
13.44	4217.35	13.44	5053.35	13.44	-836
13.45	4597.3	13.45	5063.3	13.45	-466
13.46	4791.26	13.46	4950.26	13.46	-159
13.47	5181.92	13.47	5026.92	13.47	155
13.48	4372.92	13.48	5110.92	13.48	-738
13.49	4437.97	13.49	5386.97	13.49	-949
13.5	4682.31	13.5	5110.31	13.5	-428
13.51	4295.05	13.51	4546.05	13.51	-251
13.52	4248.44	13.52	4868.44	13.52	-620
13.53	4800.67	13.53	5544.67	13.53	-744
13.54	4690.29	13.54	5389.29	13.54	-699
13.55	4866.28	13.55	5157.28	13.55	-291
13.56	5071.43	13.56	4983.43	13.56	88
13.57	4965.05	13.57	5015.05	13.57	-50
13.58	5045.34	13.58	4581.34	13.58	464
13.59	5087.7	13.59	4854.7	13.59	233
13.6	5249.53	13.6	5434.53	13.6	-185
13.61	5022.41	13.61	4829.41	13.61	193
13.62	4664.38	13.62	4844.38	13.62	-180
13.63	4991.52	13.63	5587.52	13.63	-596
13.64	4891.06	13.64	5288.06	13.64	-397
13.65	5024.68	13.65	5307.68	13.65	-283
13.66	4868.93	13.66	5386.93	13.66	-518
13.67	4806.01	13.67	5317.01	13.67	-511
13.68	5071.15	13.68	5212.15	13.68	-141
13.69	4928.97	13.69	5279.97	13.69	-351
13.7	4942.32	13.7	5111.32	13.7	-169
13.71	4803.58	13.71	5010.58	13.71	-207
13.72	5074.67	13.72	5564.67	13.72	-490
13.73	5551.83	13.73	4826.83	13.73	725
13.74	4725.82	13.74	4674.82	13.74	51
13.75	5315.1	13.75	4912.1	13.75	403
13.76	4723.43	13.76	5153.43	13.76	-430
13.77	4972.11	13.77	4912.11	13.77	60
13.78	5247.81	13.78	5543.81	13.78	-296
13.79	6033.72	13.79	5802.72	13.79	231
13.8	5137.28	13.8	5643.28	13.8	-506
13.81	4970.69	13.81	5045.69	13.81	-75
13.82	5258.66	13.82	5815.66	13.82	-557
13.83	4490.55	13.83	4886.55	13.83	-396
13.84	5565.18	13.84	5462.18	13.84	103
13.85	5924.94	13.85	5290.94	13.85	634
13.86	5021.38	13.86	5253.38	13.86	-232
13.87	5380.56	13.87	5063.56	13.87	317
13.88	4933.31	13.88	5107.31	13.88	-174
13.89	5495.93	13.89	5149.93	13.89	346
13.9	5510.58	13.9	5311.58	13.9	199
13.91	5423.97	13.91	5054.97	13.91	369
13.92	5459.88	13.92	5225.88	13.92	234
13.93	5764.92	13.93	5984.92	13.93	-220
13.94	4894.99	13.94	5100.99	13.94	-206
13.95	5175.23	13.95	5052.23	13.95	123
13.96	5230.25	13.96	5127.25	13.96	103
13.97	5438.59	13.97	5487.59	13.97	-49
13.98	5540.96	13.98	5760.96	13.98	-220
13.99	4878.06	13.99	5568.06	13.99	-690
14	5341.35	14	5807.35	14	-466
14.01	5556.96	14.01	5461.96	14.01	95
14.02	5481.78	14.02	5340.78	14.02	141
14.03	5452.35	14.03	5883.35	14.03	-431
14.04	5145.81	14.04	5500.81	14.04	-355
14.05	5290.84	14.05	5342.84	14.05	-52
14.06	5110.45	14.06	5317.45	14.06	-207
14.07	5370.63	14.07	5830.63	14.07	-460
14.08	5030.43	14.08	5912.43	14.08	-882
14.09	4950.57	14.09	5779.57	14.09	-829
14.1	5380.58	14.1	5778.58	14.1	-398
14.11	5295.08	14.11	5619.08	14.11	-324
14.12	5207.04	14.12	5744.04	14.12	-537
14.13	5288.06	14.13	5885.06	14.13	-597
14.14	4705.39	14.14	5416.39	14.14	-711
14.15	5114.09	14.15	5545.09	14.15	-431
14.16	5685.55	14.16	5410.55	14.16	275
14.17	5682.62	14.17	5929.62	14.17	-247
14.18	5506.43	14.18	5906.43	14.18	-400
14.19	5695.18	14.19	5564.18	14.19	131
14.2	5637.8	14.2	5294.8	14.2	343
14.21	5182.15	14.21	5410.15	14.21	-228
14.22	5469.36	14.22	5627.36	14.22	-158
14.23	5351.24	14.23	5891.24	14.23	-540
14.24	5800.86	14.24	6014.86	14.24	-214
14.25	6051.9	14.25	5767.9	14.25	284
14.26	5394.6	14.26	5017.6	14.26	377
14.27	4963.9	14.27	5163.9	14.27	-200
14.28	5705.3	14.28	5628.3	14.28	77
14.29	5691.48	14.29	6409.48	14.29	-718
14.3	5509.52	14.3	5856.52	14.3	-347
14.31	5379.14	14.31	5997.14	14.31	-618
14.32	5335.38	14.32	5351.38	14.32	-16
14.33	5407.63	14.33	5747.63	14.33	-340
14.34	5564.44	14.34	5806.44	14.34	-242
14.35	5607.98	14.35	6095.98	14.35	-488
14.36	5399.12	14.36	5964.12	14.36	-565
14.37	5425.45	14.37	6023.45	14.37	-598
14.38	5772.7	14.38	5770.7	14.38	2
14.39	6045.22	14.39	5815.22	14.39	230
14.4	5475.63	14.4	5661.63	14.4	-186
14.41	5344.6	14.41	5497.6	14.41	-153
14.42	5018.19	14.42	5846.19	14.42	-828
14.43	5844.27	14.43	6165.27	14.43	-321
14.44	5649.75	14.44	5751.75	14.44	-102
14.45	5488.78	14.45	5751.78	14.45	-263
14.46	5595.74	14.46	5656.74	14.46	-61
14.47	5985.39	14.47	6490.39	14.47	-505
14.48	5653.09	14.48	6084.09	14.48	-431
14.49	6000.04	14.49	6005.04	14.49	-5
14.5	5554.39	14.5	5945.39	14.5	-391
14.51	5245.89	14.51	5997.89	14.51	-752
14.52	6125.47	14.52	6001.47	14.52	124
14.53	5753.75	14.53	5904.75	14.53	-151
14.54	6089.82	14.54	5896.82	14.54	193
14.55	6126.28	14.55	6259.28	14.55	-133
14.56	5645.96	14.56	5957.96	14.56	-312
14.57	6167.08	14.57	5940.08	14.57	227
14.58	5961.29	14.58	6198.29	14.58	-237
14.59	5608.48	14.59	5874.48	14.59	-266
14.6	5248.18	14.6	5508.18	14.6	-260
14.61	5159.86	14.61	5899.86	14.61	-740
14.62	5547.47	14.62	6193.47	14.62	-646
14.63	5951.39	14.63	6085.39	14.63	-134
14.64	5995.9	14.64	6027.9	14.64	-32
14.65	6356.93	14.65	6475.93	14.65	-119
14.66	6251.15	14.66	6607.15	14.66	-356
14.67	6152.5	14.67	6332.5	14.67	-180
14.68	6329.54	14.68	7136.54	14.68	-807
14.69	6016.15	14.69	6450.15	14.69	-434
14.7	5554.27	14.7	5895.27	14.7	-341
14.71	5339.4	14.71	5809.4	14.71	-470
14.72	6290.54	14.72	6654.54	14.72	-364
14.73	6632.4	14.73	6792.4	14.73	-160
14.74	6253.82	14.74	6529.82	14.74	-276
14.75	6021.22	14.75	6247.22	14.75	-226
14.76	5890.36	14.76	6749.36	14.76	-859
14.77	6588.61	14.77	6355.61	14.77	233
14.78	6259.77	14.78	6016.77	14.78	243
14.79	5938.38	14.79	6287.38	14.79	-349
14.8	6015.6	14.8	6125.6	14.8	-110
14.81	5780.87	14.81	6063.87	14.81	-283
14.82	5691.19	14.82	6021.19	14.82	-330
14.83	5982.62	14.83	6363.62	14.83	-381
14.84	5563.19	14.84	6094.19	14.84	-531
14.85	5944.51	14.85	6472.51	14.85	-528
14.86	5694.61	14.86	6292.61	14.86	-598
14.87	6660.9	14.87	6818.9	14.87	-158
14.88	6522.14	14.88	6309.14	14.88	213
14.89	6731.79	14.89	6761.79	14.89	-30
14.9	6227.24	14.9	7076.24	14.9	-849
14.91	6208.9	14.91	6491.9	14.91	-283
14.92	5649.6	14.92	5819.6	14.92	-170
14.93	5831.81	14.93	6214.81	14.93	-383
14.94	6660.01	14.94	6493.01	14.94	167
14.95	6080.57	14.95	6081.57	14.95	-1
14.96	6199.32	14.96	6558.32	14.96	-359
14.97	6266.4	14.97	5860.4	14.97	406
14.98	6060.05	14.98	5930.05	14.98	130
14.99	6075.48	14.99	5432.48	14.99	643
15	6216.05	15	5605.05	15	611
15.01	6549.46	15.01	6193.46	15.01	356
15.02	6937.65	15.02	6696.65	15.02	241
15.03	6521.6	15.03	6771.6	15.03	-250
15.04	6605.75	15.04	6522.75	15.04	83
15.05	5878.57	15.05	6658.57	15.05	-780
15.06	6283.86	15.06	6417.86	15.06	-134
15.07	6365.22	15.07	6306.22	15.07	59
15.08	6471.26	15.08	6514.26	15.08	-43
15.09	6097.1	15.09	6699.1	15.09	-602
15.1	5953.47	15.1	6657.47	15.1	-704
15.11	6024.97	15.11	6034.97	15.11	-10
15.12	6259.37	15.12	6627.37	15.12	-368
15.13	6378.21	15.13	6185.21	15.13	193
15.14	6402.81	15.14	6311.81	15.14	91
15.15	6490.28	15.15	6618.28	15.15	-128
15.16	6609.3	15.16	6203.3	15.16	406
15.17	6566.93	15.17	6759.93	15.17	-193
15.18	6128.09	15.18	6464.09	15.18	-336
15.19	6450.06	15.19	6287.06	15.19	163
15.2	6484.1	15.2	6854.1	15.2	-370
15.21	6581.14	15.21	6295.14	15.21	286
15.22	6660.38	15.22	6370.38	15.22	290
15.23	6244.57	15.23	6527.57	15.23	-283
15.24	6805.23	15.24	6657.23	15.24	148
15.25	6321.67	15.25	6580.67	15.25	-259
15.26	6159.22	15.26	6030.22	15.26	129
15.27	6534.27	15.27	6811.27	15.27	-277
15.28	6255.6	15.28	6284.6	15.28	-29
15.29	6264.72	15.29	6886.72	15.29	-622
15.3	6582.26	15.3	6682.26	15.3	-100
15.31	6703.08	15.31	6715.08	15.31	-12
15.32	6405.44	15.32	6900.44	15.32	-495
15.33	6456.9	15.33	6743.9	15.33	-287
15.34	6518.83	15.34	7260.83	15.34	-742
15.35	6212.27	15.35	6658.27	15.35	-446
15.36	6223.26	15.36	7023.26	15.36	-800
15.37	6635.91	15.37	6502.91	15.37	133
15.38	6659.08	15.38	6851.08	15.38	-192
15.39	6477.2	15.39	7087.2	15.39	-610
15.4	6395.44	15.4	6378.44	15.4	17
15.41	6774.09	15.41	7035.09	15.41	-261
15.42	6824.77	15.42	6593.77	15.42	231
15.43	6330.37	15.43	6644.37	15.43	-314
15.44	6855.79	15.44	7023.79	15.44	-168
15.45	6721.1	15.45	6806.1	15.45	-85
15.46	6978.39	15.46	7000.39	15.46	-22
15.47	6448.47	15.47	6600.47	15.47	-152
15.48	6722.34	15.48	6919.34	15.48	-197
15.49	6183.81	15.49	7008.81	15.49	-825
15.5	6866.42	15.5	6692.42	15.5	174
15.51	6074.57	15.51	7288.57	15.51	-1214
15.52	6828.73	15.52	6422.73	15.52	406
15.53	6907.17	15.53	6970.17	15.53	-63
15.54	6875.47	15.54	6486.47	15.54	389
15.55	6539.73	15.55	6877.73	15.55	-338
15.56	6774.62	15.56	6792.62	15.56	-18
15.57	6868.9	15.57	6868.9	15.57	0
15.58	6836.15	15.58	7074.15	15.58	-238
15.59	6720.4	15.59	6884.4	15.59	-164
15.6	6853.07	15.6	6873.07	15.6	-20
15.61	7145.14	15.61	6735.14	15.61	410
15.62	6706.68	15.62	6446.68	15.62	260
15.63	6881.71	15.63	6809.71	15.63	72
15.64	6335.37	15.64	6890.37	15.64	-555
15.65	6336.94	15.65	6774.94	15.65	-438
15.66	6815.49	15.66	6347.49	15.66	468
15.67	7419.33	15.67	6598.33	15.67	821
15.68	6579.91	15.68	6611.91	15.68	-32
15.69	7425.45	15.69	7465.45	15.69	-40
15.7	7520.89	15.7	6915.89	15.7	605
15.71	6824.25	15.71	6352.25	15.71	472
15.72	6572.64	15.72	6406.64	15.72	166
15.73	7042.1	15.73	7066.1	15.73	-24
15.74	7319.33	15.74	7458.33	15.74	-139
15.75	7280.75	15.75	7715.75	15.75	-435
15.76	6606	15.76	6838	15.76	-232
15.77	7171.95	15.77	6866.95	15.77	305
15.78	7313.48	15.78	7542.48	15.78	-229
15.79	6479.52	15.79	6995.52	15.79	-516
15.8	7039.38	15.8	7333.38	15.8	-294
15.81	7409.98	15.81	7321.98	15.81	88
15.82	6819.78	15.82	7238.78	15.82	-419
15.83	6823.3	15.83	7116.3	15.83	-293
15.84	7049.01	15.84	7546.01	15.84	-497
15.85	6656.35	15.85	7113.35	15.85	-457
15.86	6518.43	15.86	6925.43	15.86	-407
15.87	6246.71	15.87	6953.71	15.87	-707
15.88	6756.06	15.88	7502.06	15.88	-746
15.89	6692.51	15.89	7410.51	15.89	-718
15.9	6697.43	15.9	6845.43	15.9	-148
15.91	6704.41	15.91	7304.41	15.91	-600
15.92	6499.92	15.92	7447.92	15.92	-948
15.93	6977.33	15.93	7507.33	15.93	-530
15.94	6708.59	15.94	6766.59	15.94	-58
15.95	6420.93	15.95	6732.93	15.95	-312
15.96	6824.37	15.96	7310.37	15.96	-486
15.97	6811.68	15.97	6715.68	15.97	96
15.98	7190.14	15.98	7503.14	15.98	-313
15.99	6849.55	15.99	7312.55	15.99	-463
16	6835.03	16	7698.03	16	-863
16.01	7145.72	16.01	6812.72	16.01	333
16.02	6994.53	16.02	7300.53	16.02	-306
16.03	6998.02	16.03	6571.02	16.03	427
16.04	6732.51	16.04	6857.51	16.04	-125
16.05	6831.94	16.05	7304.94	16.05	-473
16.06	6757.88	16.06	7223.88	16.06	-466
16.07	6758.64	16.07	7447.64	16.07	-689
16.08	7151.38	16.08	6982.38	16.08	169
16.09	7106.7	16.09	7487.7	16.09	-381
16.1	7574.8	16.1	7675.8	16.1	-101
16.11	7419.87	16.11	7352.87	16.11	67
16.12	7300.5	16.12	7389.5	16.12	-89
16.13	7483.34	16.13	7652.34	16.13	-169
16.14	7529.32	16.14	8003.32	16.14	-473.999
16.15	7606.56	16.15	7604.56	16.15	2
16.16	8013.77	16.16	7708.77	16.16	305
16.17	7545.75	16.17	7477.75	16.17	68
16.18	6904.95	16.18	7259.95	16.18	-355
16.19	7670.04	16.19	8022.04	16.19	-352
16.2	7363.48	16.2	7710.48	16.2	-347
16.21	7335.6	16.21	7400.6	16.21	-65
16.22	7044.9	16.22	7384.9	16.22	-340
16.23	7884.9	16.23	7842.9	16.23	42
16.24	7502.94	16.24	7864.94	16.24	-362
16.25	7633.16	16.25	7537.16	16.25	96
16.26	7460.29	16.26	7194.29	16.26	266
16.27	7365.43	16.27	7891.43	16.27	-526.001
16.28	7278.13	16.28	7489.13	16.28	-211
16.29	7631.75	16.29	7473.75	16.29	158
16.3	6869.86	16.3	7205.86	16.3	-336
16.31	7959.95	16.31	7807.95	16.31	151.999
16.32	7248.27	16.32	7929.27	16.32	-681
16.33	7092.77	16.33	7528.77	16.33	-436
16.34	6916.59	16.34	7480.59	16.34	-564
16.35	7234.85	16.35	7421.85	16.35	-187
16.36	7213.4	16.36	7252.4	16.36	-39
16.37	7258.87	16.37	7200.87	16.37	58
16.38	6889.27	16.38	7532.27	16.38	-643
16.39	6315.14	16.39	6952.14	16.39	-637
16.4	7178.14	16.4	7322.14	16.4	-144
16.41	7447.56	16.41	7368.56	16.41	79
16.42	7220.9	16.42	7212.9	16.42	8
16.43	7456.29	16.43	7964.29	16.43	-508
16.44	7609.68	16.44	7857.68	16.44	-248
16.45	7498.48	16.45	7981.48	16.45	-483
16.46	7878.03	16.46	7831.03	16.46	47
16.47	7320.65	16.47	7289.65	16.47	31
16.48	8161.49	16.48	7982.49	16.48	178.999
16.49	7775.05	16.49	7630.05	16.49	145
16.5	7585.09	16.5	7390.09	16.5	195
16.51	7757.24	16.51	8036.24	16.51	-279
16.52	7962.83	16.52	8087.83	16.52	-125
16.53	7435.97	16.53	7638.97	16.53	-203
16.54	7696.51	16.54	7246.51	16.54	450
16.55	7916.87	16.55	7549.87	16.55	367
16.56	7080.81	16.56	7436.81	16.56	-356
16.57	7534.32	16.57	7641.32	16.57	-107
16.58	7489.67	16.58	8381.67	16.58	-892
16.59	7739.15	16.59	8315.15	16.59	-575.999
16.6	7659.13	16.6	8469.13	16.6	-810
16.61	8014.02	16.61	7990.02	16.61	24
16.62	8300.35	16.62	7852.35	16.62	448
16.63	7966.27	16.63	8138.27	16.63	-172
16.64	8090.66	16.64	7886.66	16.64	204
16.65	7999	16.65	8036	16.65	-37
16.66	7652.98	16.66	8122.98	16.66	-470
16.67	7710.59	16.67	8069.59	16.67	-359
16.68	7565.9	16.68	7900.9	16.68	-335
16.69	7633.21	16.69	7836.21	16.69	-203
16.7	7892.64	16.7	7610.64	16.7	282
16.71	8029.09	16.71	7975.09	16.71	54
16.72	7773.02	16.72	7528.02	16.72	245
16.73	7882.01	16.73	8079.01	16.73	-197
16.74	7751.17	16.74	7972.17	16.74	-221
16.75	7985.85	16.75	8282.85	16.75	-297
16.76	8188.96	16.76	8390.96	16.76	-202
16.77	7869.71	16.77	7988.71	16.77	-119
16.78	7794.26	16.78	8267.26	16.78	-473
16.79	8088.14	16.79	8003.14	16.79	85
16.8	7696.28	16.8	7899.28	16.8	-203
16.81	7755.09	16.81	7821.09	16.81	-66
16.82	8262.56	16.82	8238.56	16.82	24
16.83	8084.38	16.83	7588.38	16.83	496
16.84	8292.05	16.84	8299.05	16.84	-7
16.85	7573.15	16.85	8128.15	16.85	-554.999
16.86	7349.19	16.86	8389.19	16.86	-1040
16.87	7793.84	16.87	8293.84	16.87	-500
16.88	7490.75	16.88	8016.75	16.88	-526
16.89	7854.33	16.89	8708.33	16.89	-854
16.9	7562.45	16.9	8017.45	16.9	-455
16.91	7894.64	16.91	7996.64	16.91	-102
16.92	8006.82	16.92	8095.82	16.92	-89.001
16.93	7988.98	16.93	8477.98	16.93	-489
16.94	8333.76	16.94	7848.76	16.94	485
16.95	8159.75	16.95	7943.75	16.95	216
16.96	8169.99	16.96	8197.99	16.96	-28
16.97	7578.87	16.97	7949.87	16.97	-371
16.98	7926.63	16.98	8149.63	16.98	-223
16.99	7765.23	16.99	8567.23	16.99	-802
17	7815.86	17	7687.86	17	128
17.01	8445.12	17.01	8414.12	17.01	31
17.02	8088.16	17.02	7964.16	17.02	124
17.03	7697.8	17.03	8319.8	17.03	-622
17.04	8107.15	17.04	8282.15	17.04	-175
17.05	8389.55	17.05	8465.55	17.05	-76
17.06	7705.91	17.06	8267.91	17.06	-561.999
17.07	7713.69	17.07	8381.69	17.07	-668
17.08	7667.16	17.08	8274.16	17.08	-606.999
17.09	8458.2	17.09	8175.2	17.09	283
17.1	8008.9	17.1	8482.9	17.1	-474
17.11	8227.81	17.11	8226.81	17.11	1
17.12	7973.05	17.12	7786.05	17.12	187.001
17.13	8463.61	17.13	7858.61	17.13	605
17.14	8370.53	17.14	8107.53	17.14	263
17.15	8267.77	17.15	7572.77	17.15	695
17.16	8300.42	17.16	8145.42	17.16	155
17.17	8612.94	17.17	8562.94	17.17	50
17.18	8115.34	17.18	8766.34	17.18	-651
17.19	8064.75	17.19	8610.75	17.19	-546
17.2	8122.98	17.2	8844.98	17.2	-722
17.21	8348.17	17.21	8467.17	17.21	-119
17.22	8503.03	17.22	8810.03	17.22	-307
17.23	8411.45	17.23	8877.45	17.23	-466
17.24	8258.1	17.24	9154.1	17.24	-896
17.25	8479.79	17.25	8814.79	17.25	-335
17.26	8282.52	17.26	9101.52	17.26	-819
17.27	8110.89	17.27	8405.89	17.27	-295
17.28	8203.97	17.28	8410.97	17.28	-207
17.29	7951.97	17.29	8398.97	17.29	-447
17.3	7972.32	17.3	8217.32	17.3	-245
17.31	7942.85	17.31	8497.85	17.31	-555
17.32	7781.54	17.32	8676.54	17.32	-894.999
17.33	8033	17.33	8298	17.33	-265
17.34	8170.92	17.34	8567.92	17.34	-397
17.35	8373.91	17.35	8708.91	17.35	-335
17.36	8141.6	17.36	8885.6	17.36	-744
17.37	7788.26	17.37	8697.26	17.37	-909
17.38	8061.38	17.38	9346.38	17.38	-1285
17.39	8659.45	17.39	9122.45	17.39	-463
17.4	8403.08	17.4	8147.08	17.4	256
17.41	8315	17.41	8934	17.41	-619
17.42	8456.82	17.42	8772.82	17.42	-316
17.43	8502.6	17.43	8579.6	17.43	-77
17.44	8962.29	17.44	8587.29	17.44	375
17.45	8808.57	17.45	8534.57	17.45	274
17.46	8604.37	17.46	8686.37	17.46	-82
17.47	8303.82	17.47	8333.82	17.47	-30
17.48	8748.63	17.48	8983.63	17.48	-235
17.49	8667.92	17.49	8622.92	17.49	45
17.5	8352.86	17.5	8479.86	17.5	-127
17.51	8832.09	17.51	9022.09	17.51	-190
17.52	8580.24	17.52	8772.24	17.52	-192
17.53	8674.97	17.53	9072.97	17.53	-398
17.54	8493.01	17.54	9040.01	17.54	-547
17.55	8571.99	17.55	8713.99	17.55	-142
17.56	8549.54	17.56	8301.54	17.56	248
17.57	8400.94	17.57	9204.94	17.57	-804
17.58	8717.83	17.58	9125.83	17.58	-408
17.59	8853.27	17.59	9077.27	17.59	-224
17.6	8440.65	17.6	8939.65	17.6	-499
17.61	8519.59	17.61	8517.59	17.61	2
17.62	9213.41	17.62	9070.41	17.62	143
17.63	8776.95	17.63	8769.95	17.63	7
17.64	9467.5	17.64	9213.5	17.64	254
17.65	8693.48	17.65	8966.48	17.65	-273
17.66	8758.15	17.66	8907.15	17.66	-149
17.67	8873.54	17.67	8631.54	17.67	242
17.68	8847.35	17.68	9251.35	17.68	-404
17.69	8588.08	17.69	9019.08	17.69	-431
17.7	8619.81	17.7	9242.81	17.7	-623
17.71	8680.14	17.71	9443.14	17.71	-763
17.72	8721.3	17.72	9080.3	17.72	-359
17.73	8983.64	17.73	8476.64	17.73	507
17.74	9416.86	17.74	9439.86	17.74	-23
17.75	9110.01	17.75	9289.01	17.75	-179
17.76	9122.93	17.76	8796.93	17.76	326
17.77	8975.82	17.77	8757.82	17.77	218
17.78	9054.35	17.78	9178.35	17.78	-124
17.79	9261.64	17.79	8426.64	17.79	835
17.8	9532.5	17.8	9453.5	17.8	79
17.81	8701.7	17.81	8877.7	17.81	-176
17.82	9064.53	17.82	9026.53	17.82	38
17.83	8768.65	17.83	8642.65	17.83	126
17.84	9074.98	17.84	8720.98	17.84	354
17.85	9327.43	17.85	9120.43	17.85	207
17.86	9119.53	17.86	9135.53	17.86	-16
17.87	8643.9	17.87	8747.9	17.87	-104
17.88	9004.71	17.88	9246.71	17.88	-242
17.89	8612.75	17.89	9141.75	17.89	-529
17.9	8600.34	17.9	8877.34	17.9	-277
17.91	9015.58	17.91	9209.58	17.91	-194
17.92	8898.4	17.92	8787.4	17.92	111
17.93	9024.88	17.93	8980.88	17.93	44
17.94	9541.89	17.94	8910.89	17.94	631
17.95	9664.48	17.95	9092.48	17.95	572
17.96	9515.22	17.96	9417.22	17.96	98
17.97	9484.27	17.97	9717.27	17.97	-233
17.98	8772.7	17.98	8974.7	17.98	-202
17.99	8947.76	17.99	9561.76	17.99	-614
18	8957.62	18	9373.62	18	-416
18.01	9459.26	18.01	10035.3	18.01	-576.004
18.02	9541.79	18.02	9268.79	18.02	273
18.03	9295.05	18.03	9427.05	18.03	-132
18.04	8935.47	18.04	9608.47	18.04	-673
18.05	9512.16	18.05	9482.16	18.05	30
18.06	9492.05	18.06	9118.05	18.06	374
18.07	9362.54	18.07	9029.54	18.07	333
18.08	8767.7	18.08	9366.7	18.08	-599
18.09	9162.69	18.09	9271.69	18.09	-109
18.1	9536.8	18.1	9346.8	18.1	190
18.11	9917.67	18.11	9683.67	18.11	234
18.12	9479.34	18.12	9046.34	18.12	433
18.13	9435.55	18.13	9889.55	18.13	-454
18.14	9565.06	18.14	9486.06	18.14	79
18.15	9244.18	18.15	8906.18	18.15	338
18.16	9328.89	18.16	9309.89	18.16	19
18.17	9226.4	18.17	9566.4	18.17	-340
18.18	9200.98	18.18	10290	18.18	-1089
18.19	9553.08	18.19	9444.08	18.19	109
18.2	9204.94	18.2	9494.94	18.2	-290
18.21	8847.36	18.21	9652.36	18.21	-805
18.22	9211.22	18.22	9412.22	18.22	-201
18.23	9608.71	18.23	9669.71	18.23	-61
18.24	9310.75	18.24	8768.75	18.24	542
18.25	10431.9	18.25	9338.93	18.25	1093
18.26	9544.08	18.26	9317.08	18.26	227
18.27	9635.99	18.27	9871.99	18.27	-236
18.28	9112.62	18.28	9870.62	18.28	-758
18.29	9519.87	18.29	9723.87	18.29	-204
18.3	9870.23	18.3	10173.2	18.3	-303.001
18.31	9989.01	18.31	10281	18.31	-291.998
18.32	9383.41	18.32	9293.41	18.32	90
18.33	9840.16	18.33	10030.2	18.33	-189.998
18.34	10256.9	18.34	10017.9	18.34	239
18.35	10142.1	18.35	10085.1	18.35	57
18.36	9451.92	18.36	10075.9	18.36	-623.999
18.37	9761.43	18.37	9925.43	18.37	-164
18.38	9993.12	18.38	10305.1	18.38	-311.997
18.39	9675.14	18.39	9737.14	18.39	-62
18.4	9867.68	18.4	9441.68	18.4	426
18.41	9674.46	18.41	9403.46	18.41	271
18.42	9926.01	18.42	9877.01	18.42	49
18.43	9553.3	18.43	9956.3	18.43	-403
18.44	9581.4	18.44	9854.4	18.44	-273
18.45	9595.97	18.45	9684.97	18.45	-89
18.46	9647.02	18.46	9624.02	18.46	23
18.47	10195.8	18.47	9942.75	18.47	253.001
18.48	9602.36	18.48	9884.36	18.48	-282
18.49	9938.96	18.49	10501	18.49	-562.001
18.5	9947.27	18.5	10123.3	18.5	-176.003
18.51	9672.49	18.51	10241.5	18.51	-569.003
18.52	9379.57	18.52	9616.57	18.52	-237
18.53	9231.43	18.53	9479.43	18.53	-248
18.54	9240.8	18.54	9561.8	18.54	-321
18.55	10472.8	18.55	10122.8	18.55	350
18.56	9893.75	18.56	9801.75	18.56	92
18.57	10261.2	18.57	9840.2	18.57	420.999
18.58	10151.7	18.58	9620.7	18.58	531.001
18.59	10199.1	18.59	9884.1	18.59	315
18.6	9880.73	18.6	9567.73	18.6	313
18.61	9793.97	18.61	10300	18.61	-505.999
18.62	10341.8	18.62	9848.8	18.62	493.004
18.63	9921.69	18.63	9267.69	18.63	654
18.64	9772.97	18.64	10100	18.64	-326.996
18.65	9937.62	18.65	10220.6	18.65	-283.001
18.66	10279.5	18.66	10198.5	18.66	81
18.67	9241.51	18.67	9369.51	18.67	-128
18.68	9068.05	18.68	9766.05	18.68	-698
18.69	10191.7	18.69	10718.7	18.69	-527
18.7	9830.48	18.7	10627.5	18.7	-797.001
18.71	10213.5	18.71	10793.5	18.71	-580
18.72	10198.9	18.72	10173.9	18.72	25
18.73	10363.6	18.73	10192.6	18.73	171
18.74	10588.1	18.74	10559.1	18.74	29
18.75	10862.2	18.75	10348.2	18.75	514
18.76	10272.8	18.76	10209.8	18.76	63
18.77	10087.5	18.77	10850.5	18.77	-763
18.78	10216.6	18.78	10974.6	18.78	-758
18.79	10750.9	18.79	10414.9	18.79	336
18.8	10772.1	18.8	10306.1	18.8	466
18.81	10037.6	18.81	11053.6	18.81	-1016
18.82	10293.4	18.82	10086.4	18.82	207
18.83	10096.3	18.83	10184.3	18.83	-88
18.84	10433.2	18.84	10641.2	18.84	-208
18.85	10428.4	18.85	11171.4	18.85	-743
18.86	9818.47	18.86	10879.5	18.86	-1061
18.87	9916.1	18.87	10545.1	18.87	-629.005
18.88	10608.8	18.88	10676.8	18.88	-68
18.89	10518.3	18.89	10897.3	18.89	-379
18.9	10705.2	18.9	10178.2	18.9	527
18.91	10038.1	18.91	10262.1	18.91	-224
18.92	9876.1	18.92	10655.1	18.92	-779.005
18.93	10367.2	18.93	10867.2	18.93	-500
18.94	10329.4	18.94	10941.4	18.94	-612
18.95	10472.1	18.95	11077.1	18.95	-605
18.96	10730.1	18.96	11021.1	18.96	-291
18.97	10304.5	18.97	10970.5	18.97	-666
18.98	10561.9	18.98	10534.9	18.98	27
18.99	10094.5	18.99	10612.5	18.99	-518
19	10899.3	19	11191.3	19	-292
19.01	10545.4	19.01	10964.4	19.01	-419
19.02	10914.7	19.02	11094.7	19.02	-180
19.03	10200.8	19.03	10751.8	19.03	-551
19.04	10405.2	19.04	10851.2	19.04	-446
19.05	10442	19.05	10412	19.05	30
19.06	10594	19.06	10935	19.06	-341
19.07	11034.6	19.07	10814.6	19.07	220
19.08	10849.4	19.08	10334.4	19.08	515
19.09	10437.4	19.09	10268.4	19.09	169
19.1	10978	19.1	10614	19.1	364
19.11	10769.8	19.11	10597.8	19.11	172
19.12	10253.5	19.12	10654.5	19.12	-401
19.13	10570.4	19.13	10696.4	19.13	-126
19.14	10439.5	19.14	10735.5	19.14	-296
19.15	10562.6	19.15	11147.6	19.15	-585
19.16	10696.1	19.16	10600.1	19.16	96
19.17	11195.2	19.17	11353.2	19.17	-158
19.18	10755.7	19.18	11181.7	19.18	-426
19.19	10414.4	19.19	10851.4	19.19	-437
19.2	10981	19.2	10960	19.2	21
19.21	11452	19.21	10819	19.21	633
19.22	10805.5	19.22	10611.5	19.22	194
19.23	10854.1	19.23	10589.1	19.23	265
19.24	10909.5	19.24	10903.5	19.24	6
19.25	10918.7	19.25	10905.7	19.25	13
19.26	11181.7	19.26	10081.7	19.26	1100
19.27	11379	19.27	11446	19.27	-67
19.28	11594.9	19.28	11310.9	19.28	284
19.29	10786.9	19.29	11789.9	19.29	-1003
19.3	10267.6	19.3	10713.6	19.3	-446
19.31	11245.1	19.31	11198.1	19.31	47
19.32	10943.3	19.32	11081.3	19.32	-138
19.33	11120.2	19.33	11733.2	19.33	-613
19.34	11050.6	19.34	11414.6	19.34	-364
19.35	10912.9	19.35	10968.9	19.35	-56
19.36	10970.7	19.36	11668.7	19.36	-698
19.37	10851.5	19.37	11852.5	19.37	-1001
19.38	11216.3	19.38	11402.3	19.38	-186
19.39	10661.6	19.39	10788.6	19.39	-127
19.4	10922.5	19.4	10941.5	19.4	-19
19.41	10886.6	19.41	10796.6	19.41	90
19.42	11013.7	19.42	11144.7	19.42	-131
19.43	11237.4	19.43	11414.4	19.43	-177
19.44	11662.5	19.44	11407.5	19.44	255
19.45	11074.2	19.45	11332.2	19.45	-258
19.46	11170.6	19.46	11367.6	19.46	-197
19.47	11444.4	19.47	11480.4	19.47	-36
19.48	11113.5	19.48	10815.5	19.48	298
19.49	11053.8	19.49	11317.8	19.49	-264
19.5	11549.1	19.5	11878.1	19.5	-329
19.51	11630.8	19.51	11690.8	19.51	-60
19.52	11269	19.52	11497	19.52	-228
19.53	11976.1	19.53	11289.1	19.53	687
19.54	11207.4	19.54	11094.4	19.54	113
19.55	11001.8	19.55	11216.8	19.55	-215
19.56	11151	19.56	11593	19.56	-442
19.57	11572.6	19.57	11535.6	19.57	37
19.58	11452	19.58	11074	19.58	378
19.59	11457.6	19.59	11928.6	19.59	-471
19.6	11587.9	19.6	11501.9	19.6	86
19.61	11590.3	19.61	11926.3	19.61	-336
19.62	11012	19.62	11001	19.62	11
19.63	11574.6	19.63	10872.6	19.63	702
19.64	11571.2	19.64	11645.2	19.64	-74
19.65	11537.2	19.65	11608.2	19.65	-71
19.66	11962.4	19.66	11261.4	19.66	701
19.67	12220.1	19.67	11566.1	19.67	654
19.68	11470.2	19.68	11511.2	19.68	-41
19.69	11407.5	19.69	11248.5	19.69	159
19.7	11716.7	19.7	11353.7	19.7	363
19.71	11222.3	19.71	11872.3	19.71	-650
19.72	11367.1	19.72	11274.1	19.72	93
19.73	12107	19.73	11416	19.73	691
19.74	11653.3	19.74	11861.3	19.74	-208
19.75	11454.7	19.75	11733.7	19.75	-279
19.76	11395.8	19.76	11359.8	19.76	36
19.77	11091.7	19.77	12266.7	19.77	-1175
19.78	11588.2	19.78	11964.2	19.78	-376
19.79	11361.3	19.79	11788.3	19.79	-427
19.8	11526.6	19.8	11841.6	19.8	-315
19.81	11595.1	19.81	12218.1	19.81	-623
19.82	12177.9	19.82	12284.9	19.82	-107
19.83	12529.1	19.83	12275.1	19.83	254
19.84	12114	19.84	12451	19.84	-337
19.85	12361.6	19.85	11836.6	19.85	525
19.86	11963	19.86	12199	19.86	-236
19.87	12412.6	19.87	12253.6	19.87	159
19.88	12341.3	19.88	12051.3	19.88	290
19.89	12673	19.89	12508	19.89	165
19.9	12724.9	19.9	12219.9	19.9	505
19.91	12309.5	19.91	12715.5	19.91	-406
19.92	11958.8	19.92	12703.8	19.92	-745
19.93	11991.6	19.93	12948.6	19.93	-957
19.94	12018.8	19.94	12575.8	19.94	-557
19.95	12191.6	19.95	12249.6	19.95	-58
19.96	12332	19.96	12481	19.96	-149
19.97	12313.9	19.97	11317.9	19.97	996
19.98	12083.5	19.98	11623.5	19.98	460
19.99	12376.3	19.99	12098.3	19.99	278
20	12074.9	20	11865.9	20	209
20.01	12292.1	20.01	12252.1	20.01	40
20.02	12019.7	20.02	11959.7	20.02	60
20.03	12364.2	20.03	12545.2	20.03	-181
20.04	12582.3	20.04	12401.3	20.04	181
20.05	12673.3	20.05	12245.3	20.05	428
20.06	12381.1	20.06	12258.1	20.06	123
20.07	12843	20.07	11908	20.07	935
20.08	12318	20.08	11893	20.08	425
20.09	12789.1	20.09	12697.1	20.09	92
20.1	13179.4	20.1	12469.4	20.1	710
20.11	13009.3	20.11	12708.3	20.11	301
20.12	13214.5	20.12	12815.5	20.12	399
20.13	12816.4	20.13	12485.4	20.13	331
20.14	12455.6	20.14	12576.6	20.14	-121
20.15	12007.2	20.15	12351.2	20.15	-344
20.16	12582.9	20.16	12436.9	20.16	146
20.17	12960.3	20.17	12615.3	20.17	345
20.18	12366.7	20.18	12664.7	20.18	-298
20.19	12055.1	20.19	12539.1	20.19	-484
20.2	12001	20.2	12438	20.2	-437
20.21	12835.5	20.21	12655.5	20.21	180
20.22	12936	20.22	12832	20.22	104
20.23	12930.8	20.23	12870.8	20.23	60
20.24	13243.4	20.24	13061.4	20.24	182
20.25	12401.3	20.25	12185.3	20.25	216
20.26	12993.8	20.26	12495.8	20.26	498
20.27	13391.3	20.27	12192.3	20.27	1199
20.28	12718.7	20.28	12722.7	20.28	-4
20.29	12727.6	20.29	12439.6	20.29	288
20.3	12888.5	20.3	12171.5	20.3	717
20.31	13236.9	20.31	12217.9	20.31	1019
20.32	13147.4	20.32	12275.4	20.32	872
20.33	13130.4	20.33	12201.4	20.33	929
20.34	13170.5	20.34	13065.5	20.34	105
20.35	12638.6	20.35	12555.6	20.35	83
20.36	12944.8	20.36	13011.8	20.36	-67
20.37	13181.1	20.37	13238.1	20.37	-57
20.38	13052.9	20.38	12974.9	20.38	78
20.39	13281.5	20.39	12706.5	20.39	575
20.4	13585	20.4	13312	20.4	273
20.41	13197.1	20.41	13223.1	20.41	-26
20.42	13114.8	20.42	13005.8	20.42	109
20.43	13238.1	20.43	13475.1	20.43	-237
20.44	13539.8	20.44	13175.8	20.44	364
20.45	12920.2	20.45	12420.2	20.45	500
20.46	12565.3	20.46	12705.3	20.46	-140
20.47	12924.8	20.47	13091.8	20.47	-167
20.48	13253	20.48	13704	20.48	-451
20.49	13358.1	20.49	13011.1	20.49	347
20.5	13083.1	20.5	13360.1	20.5	-277
20.51	13183.6	20.51	13121.6	20.51	62
20.52	13315.2	20.52	13874.2	20.52	-559
20.53	12944.9	20.53	13289.9	20.53	-345
20.54	12959.4	20.54	12903.4	20.54	56
20.55	13035.1	20.55	13421.1	20.55	-386
20.56	12887.9	20.56	12999.9	20.56	-112
20.57	13265.7	20.57	13585.7	20.57	-320
20.58	13383	20.58	13769	20.58	-386
20.59	13562.7	20.59	14256.7	20.59	-694
20.6	13801.6	20.6	14600.6	20.6	-799
20.61	13634.9	20.61	14376.9	20.61	-742
20.62	13989.2	20.62	13468.2	20.62	521
20.63	13819	20.63	13061	20.63	758
20.64	13954.1	20.64	12936.1	20.64	1018
20.65	13363	20.65	12912	20.65	451
20.66	13300.2	20.66	12980.2	20.66	320
20.67	13232.1	20.67	13925.1	20.67	-693
20.68	14033.9	20.68	14390.9	20.68	-357
20.69	13771.4	20.69	13482.4	20.69	289
20.7	13684.1	20.7	13475.1	20.7	209
20.71	14265.7	20.71	13507.7	20.71	758
20.72	14288.6	20.72	13347.6	20.72	941
20.73	14090.6	20.73	13389.6	20.73	701
20.74	13998.4	20.74	13848.4	20.74	150
20.75	13514.7	20.75	13549.7	20.75	-35
20.76	13409.7	20.76	13614.7	20.76	-205
20.77	14205.7	20.77	13586.7	20.77	619
20.78	13767.4	20.78	14232.4	20.78	-465
20.79	14024.5	20.79	13673.5	20.79	351
20.8	14063.6	20.8	13471.6	20.8	592
20.81	14422.5	20.81	13631.5	20.81	791
20.82	13933.3	20.82	13954.3	20.82	-21
20.83	14230	20.83	13750	20.83	480
20.84	14086.6	20.84	14020.6	20.84	66
20.85	13726.2	20.85	13124.2	20.85	602
20.86	13740.8	20.86	13649.8	20.86	91
20.87	14427.7	20.87	13792.7	20.87	635
20.88	13860.9	20.88	13909.9	20.88	-49
20.89	14370.4	20.89	14167.4	20.89	203
20.9	13846	20.9	13840	20.9	6
20.91	13945.2	20.91	14022.2	20.91	-77
20.92	14311.4	20.92	14050.4	20.92	261
20.93	14384.5	20.93	13967.5	20.93	417
20.94	14562	20.94	14242	20.94	320
20.95	14506.2	20.95	14619.2	20.95	-113
20.96	14601.8	20.96	13934.8	20.96	667
20.97	14290.1	20.97	14354.1	20.97	-64
20.98	15017.1	20.98	14359.1	20.98	658
20.99	15239.7	20.99	13658.7	20.99	1581
21	14677.3	21	13810.3	21	867
21.01	14183.2	21.01	13539.2	21.01	644
21.02	14474	21.02	13656	21.02	818
21.03	14959	21.03	13993	21.03	966
21.04	14618.2	21.04	14290.2	21.04	328
21.05	14610.2	21.05	14362.2	21.05	248
21.06	15138.2	21.06	14569.2	21.06	569
21.07	14787.1	21.07	14452.1	21.07	335
21.08	14593.7	21.08	14777.7	21.08	-184
21.09	14584.8	21.09	14098.8	21.09	486
21.1	14840.5	21.1	14901.5	21.1	-61
21.11	14738.2	21.11	14087.2	21.11	651
21.12	15310	21.12	14541	21.12	769
21.13	15055.1	21.13	14989.1	21.13	66
21.14	15657.1	21.14	14374.1	21.14	1283
21.15	15669.9	21.15	14402.9	21.15	1267
21.16	15561	21.16	14441	21.16	1120
21.17	16132.7	21.17	15218.7	21.17	914
21.18	15622.5	21.18	14766.5	21.18	856
21.19	15360.6	21.19	14977.6	21.19	383
21.2	15688.9	21.2	14724.9	21.2	964
21.21	16195.1	21.21	15632.1	21.21	563
21.22	15062.5	21.22	14819.5	21.22	243
21.23	15376.4	21.23	14673.4	21.23	703
21.24	14944.5	21.24	14845.5	21.24	99
21.25	14967.1	21.25	15375.1	21.25	-408
21.26	15001.6	21.26	14736.6	21.26	265
21.27	14664.2	21.27	15081.2	21.27	-417
21.28	14933.9	21.28	14162.9	21.28	771
21.29	15074.3	21.29	14546.3	21.29	528
21.3	15579.9	21.3	15036.9	21.3	543
21.31	16161	21.31	14808	21.31	1353
21.32	14934.7	21.32	14834.7	21.32	100
21.33	15362.6	21.33	14534.6	21.33	828
21.34	15684.1	21.34	15144.1	21.34	540
21.35	15860.6	21.35	15151.6	21.35	709
21.36	15938.7	21.36	15663.7	21.36	275
21.37	15056.8	21.37	15839.8	21.37	-783
21.38	15712.3	21.38	15478.3	21.38	234
21.39	15700.9	21.39	15319.9	21.39	381
21.4	15486	21.4	15079	21.4	407
21.41	15381.6	21.41	14994.6	21.41	387
21.42	15112.7	21.42	15763.7	21.42	-651
21.43	15938.5	21.43	15860.5	21.43	78
21.44	15432.4	21.44	14850.4	21.44	582
21.45	15057.7	21.45	15292.7	21.45	-235
21.46	15755.9	21.46	15593.9	21.46	162
21.47	15557.5	21.47	14478.5	21.47	1079
21.48	15573.2	21.48	15401.2	21.48	172
21.49	15396	21.49	15175	21.49	221
21.5	15313.8	21.5	15096.8	21.5	217
21.51	15502.1	21.51	15671.1	21.51	-169
21.52	16220.9	21.52	15492.9	21.52	728
21.53	16049	21.53	14920	21.53	1129
21.54	15671	21.54	14508	21.54	1163
21.55	16519.6	21.55	15257.6	21.55	1262
21.56	16280.1	21.56	15321.1	21.56	959
21.57	16185.1	21.57	15755.1	21.57	430
21.58	15959.5	21.58	15371.5	21.58	588
21.59	16008.2	21.59	15420.2	21.59	588
21.6	16452.6	21.6	15769.6	21.6	683
21.61	15886.1	21.61	15191.1	21.61	695
21.62	15692.3	21.62	15147.3	21.62	545
21.63	15475	21.63	15667	21.63	-192
21.64	15475.4	21.64	15466.4	21.64	9
21.65	15501.1	21.65	15234.1	21.65	267
21.66	15069.3	21.66	15747.3	21.66	-678
21.67	16389.2	21.67	15335.2	21.67	1054
21.68	16039.9	21.68	15717.9	21.68	322
21.69	16127.1	21.69	15980.1	21.69	147
21.7	16111.9	21.7	15403.9	21.7	708
21.71	16219.2	21.71	15871.2	21.71	348
21.72	16974.8	21.72	15990.8	21.72	984
21.73	16344	21.73	16213	21.73	131
21.74	16277.1	21.74	15934.1	21.74	343
21.75	16180.2	21.75	15717.2	21.75	463
21.76	17257	21.76	16757	21.76	500
21.77	16101.1	21.77	16110.1	21.77	-9
21.78	16459.5	21.78	15456.5	21.78	1003
21.79	16307	21.79	15289	21.79	1018
21.8	15885.9	21.8	15645.9	21.8	240
21.81	15797.6	21.81	15911.6	21.81	-114
21.82	16057.6	21.82	15475.6	21.82	582
21.83	16548.1	21.83	15508.1	21.83	1040
21.84	17208.4	21.84	15776.4	21.84	1432
21.85	16683.6	21.85	15475.6	21.85	1208
21.86	16386.4	21.86	15669.4	21.86	717
21.87	17007.1	21.87	15951.1	21.87	1056
21.88	16843.1	21.88	15551.1	21.88	1292
21.89	16771	21.89	15650	21.89	1121
21.9	17045.6	21.9	15749.6	21.9	1296
21.91	16742.8	21.91	16179.8	21.91	563
21.92	16450.3	21.92	16222.3	21.92	228
21.93	16615.7	21.93	16405.7	21.93	210
21.94	16937.1	21.94	16459.1	21.94	478
21.95	17161.7	21.95	16513.7	21.95	648
21.96	16944.5	21.96	16515.5	21.96	429
21.97	17496.4	21.97	16270.4	21.97	1226
21.98	16677.4	21.98	15978.4	21.98	699
21.99	16764.9	21.99	16274.9	21.99	490
22	16957.8	22	16535.8	22	422
22.01	16854.3	22.01	16239.3	22.01	615
22.02	17527.3	22.02	16458.3	22.02	1069
22.03	18095.6	22.03	15749.6	22.03	2346
22.04	17559.8	22.04	16108.8	22.04	1451
22.05	17149.1	22.05	15767.1	22.05	1382
22.06	16798.2	22.06	15988.2	22.06	810
22.07	17638.2	22.07	16477.2	22.07	1161
22.08	17427.8	22.08	15984.9	22.08	1443
22.09	16872.9	22.09	16180.9	22.09	692
22.1	16915.3	22.1	16129.3	22.1	786
22.11	17327.8	22.11	16338.9	22.11	989
22.12	17845.6	22.12	16205.6	22.12	1640
22.13	16869.1	22.13	16269.1	22.13	600
22.14	17399.8	22.14	16705.8	22.14	694
22.15	17252.5	22.15	16350.5	22.15	902
22.16	17322	22.16	16225	22.16	1097
22.17	17361.2	22.17	15711.2	22.17	1650
22.18	17113.5	22.18	16218.5	22.18	895.01
22.19	17501.7	22.19	16239.7	22.19	1262
22.2	17621.9	22.2	16461.9	22.2	1160
22.21	17367.5	22.21	15711.5	22.21	1656
22.22	17251.5	22.22	16080.5	22.22	1171
22.23	16910	22.23	16537	22.23	373
22.24	16854.4	22.24	16626.4	22.24	228
22.25	17849.7	22.25	16480.7	22.25	1369
22.26	17329.2	22.26	16213.2	22.26	1116
22.27	17502	22.27	16520	22.27	982
22.28	17845.5	22.28	16208.5	22.28	1637
22.29	17796.5	22.29	16659.5	22.29	1137
22.3	17599.8	22.3	16436.8	22.3	1163
22.31	17938.2	22.31	16331.2	22.31	1607
22.32	18017.9	22.32	16515.9	22.32	1502
22.33	17918.1	22.33	16959.1	22.33	959
22.34	17708	22.34	16989	22.34	719
22.35	17465	22.35	16538	22.35	927
22.36	17249.4	22.36	16904.4	22.36	345
22.37	17508.5	22.37	15804.5	22.37	1704
22.38	17691.5	22.38	16149.5	22.38	1542
22.39	17461.1	22.39	16393.1	22.39	1068
22.4	16943.7	22.4	16062.7	22.4	881
22.41	16860.9	22.41	16761.9	22.41	99
22.42	16848.6	22.42	16353.6	22.42	495
22.43	17586.7	22.43	16651.7	22.43	935
22.44	17543.5	22.44	16913.5	22.44	630
22.45	17879	22.45	16946	22.45	933
22.46	17809.4	22.46	16569.4	22.46	1240
22.47	18478.9	22.47	17118.9	22.47	1360
22.48	17853.1	22.48	16278.1	22.48	1575
22.49	18223.6	22.49	16430.6	22.49	1793
22.5	18516.3	22.5	16857.3	22.5	1659
22.51	19146.6	22.51	16735.6	22.51	2411
22.52	18611.4	22.52	17249.4	22.52	1362
22.53	18292.1	22.53	16910.1	22.53	1382
22.54	18458.4	22.54	16829.4	22.54	1629
22.55	18206.1	22.55	16527.1	22.55	1679
22.56	18948.4	22.56	17221.4	22.56	1727
22.57	19172.5	22.57	16599.5	22.57	2573
22.58	18230.1	22.58	16428.1	22.58	1802
22.59	18000.6	22.59	16177.6	22.59	1823
22.6	18166	22.6	16521	22.6	1645
22.61	18064.9	22.61	16894.9	22.61	1170
22.62	17752	22.62	17297	22.62	455
22.63	17384.9	22.63	16953.9	22.63	431
22.64	17673.9	22.64	16253.9	22.64	1420
22.65	18420.9	22.65	16503.9	22.65	1917
22.66	18546.2	22.66	17410.2	22.66	1136
22.67	18125.1	22.67	16813.1	22.67	1312
22.68	17908.1	22.68	16879.1	22.68	1029
22.69	17913.3	22.69	16943.3	22.69	970
22.7	18790.6	22.7	16657.6	22.7	2133
22.71	18348.5	22.71	16924.5	22.71	1424
22.72	17922.2	22.72	17277.2	22.72	645
22.73	17894	22.73	17222	22.73	672
22.74	17792.4	22.74	17340.4	22.74	452
22.75	17874.7	22.75	16172.6	22.75	1702
22.76	18077.7	22.76	16236.7	22.76	1841
22.77	18407.3	22.77	16519.3	22.77	1888
22.78	17675	22.78	16753	22.78	922
22.79	17800.1	22.79	17031.1	22.79	769
22.8	17737.1	22.8	17375.1	22.8	362
22.81	18052.2	22.81	16617.2	22.81	1435
22.82	17853.8	22.82	16612.8	22.82	1241
22.83	18327.2	22.83	16951.2	22.83	1376
22.84	18525	22.84	17143	22.84	1382
22.85	17987.2	22.85	17123.2	22.85	864
22.86	18395.9	22.86	17308.9	22.86	1087
22.87	18034.2	22.87	17249.2	22.87	785
22.88	17308.9	22.88	16088.9	22.88	1220
22.89	17336.3	22.89	16859.3	22.89	477
22.9	18243.2	22.9	16930.2	22.9	1313
22.91	17815.7	22.91	16489.7	22.91	1326
22.92	18835.5	22.92	16428.5	22.92	2407
22.93	18841.8	22.93	16916.8	22.93	1925
22.94	18112.6	22.94	16778.6	22.94	1334
22.95	17816.4	22.95	17361.4	22.95	455
22.96	18267.3	22.96	17807.3	22.96	460
22.97	17940.8	22.97	17362.8	22.97	578
22.98	18935	22.98	17213	22.98	1722
22.99	18258.9	22.99	16578.9	22.99	1680
23	18272.1	23	16841.1	23	1431
23.01	18917.7	23.01	16266.7	23.01	2651
23.02	19079.4	23.02	17469.4	23.02	1610
23.03	18314.5	23.03	17084.5	23.03	1230
23.04	17978.2	23.04	16399.2	23.04	1579
23.05	17801.5	23.05	16422.5	23.05	1379
23.06	18136.3	23.06	16668.3	23.06	1468
23.07	18373.8	23.07	16424.8	23.07	1949
23.08	17906.5	23.08	16151.5	23.08	1755
23.09	18287.2	23.09	15926.2	23.09	2361
23.1	18827	23.1	17416	23.1	1411
23.11	18666.3	23.11	17193.3	23.11	1473
23.12	18495.4	23.12	17312.4	23.12	1183
23.13	18299.8	23.13	17096.8	23.13	1203
23.14	18347	23.14	16844	23.14	1503
23.15	17641.5	23.15	16921.5	23.15	720
23.16	18066.1	23.16	16520.1	23.16	1546
23.17	18863.9	23.17	16813.9	23.17	2050
23.18	18433.5	23.18	17071.5	23.18	1362
23.19	18212.6	23.19	16479.6	23.19	1733
23.2	18486.1	23.2	16976.1	23.2	1510
23.21	19102.6	23.21	17298.6	23.21	1804
23.22	18565.5	23.22	16956.5	23.22	1609
23.23	18388.7	23.23	16902.7	23.23	1486
23.24	18641.9	23.24	17553.9	23.24	1088
23.25	18424.9	23.25	17119.9	23.25	1305
23.26	18303.7	23.26	16746.7	23.26	1557
23.27	18078.6	23.27	16446.6	23.27	1632
23.28	18674.3	23.28	16799.3	23.28	1875
23.29	18048.4	23.29	16846.4	23.29	1202
23.3	18701.5	23.3	17274.5	23.3	1427
23.31	18162.5	23.31	17301.5	23.31	861
23.32	19129	23.32	17280	23.32	1849
23.33	18543.6	23.33	16709.6	23.33	1834
23.34	18763.3	23.34	17535.3	23.34	1228
23.35	18135.8	23.35	16832.8	23.35	1303
23.36	17910	23.36	16726	23.36	1184
23.37	18237	23.37	17137	23.37	1100
23.38	18691.9	23.38	17234.9	23.38	1457
23.39	18851.8	23.39	16904.8	23.39	1947
23.4	18599.8	23.4	17659.8	23.4	940
23.41	18268.2	23.41	17387.2	23.41	881
23.42	18113.3	23.42	17329.3	23.42	784
23.43	18751.7	23.43	16875.7	23.43	1876
23.44	18195.8	23.44	17142.8	23.44	1053
23.45	18635.1	23.45	17060.1	23.45	1575
23.46	19085.3	23.46	16831.3	23.46	2254
23.47	18879.3	23.47	16977.3	23.47	1902
23.48	18394.2	23.48	17218.2	23.48	1176
23.49	18716.7	23.49	17575.7	23.49	1141
23.5	18989.6	23.5	16693.6	23.5	2296
23.51	19198.9	23.51	16627.9	23.51	2571
23.52	18732	23.52	16031	23.52	2701.01
23.53	19098.3	23.53	16920.3	23.53	2178
23.54	18350.7	23.54	16781.7	23.54	1569
23.55	19088.4	23.55	17125.4	23.55	1963
23.56	19717.4	23.56	16703.4	23.56	3014
23.57	19334.7	23.57	17056.7	23.57	2278
23.58	18598.6	23.58	16259.6	23.58	2339
23.59	18383.1	23.59	16789.1	23.59	1594
23.6	18294.3	23.6	16386.3	23.6	1908
23.61	19377.4	23.61	16767.4	23.61	2610
23.62	19157.8	23.62	16574.8	23.62	2583
23.63	18554.4	23.63	16374.4	23.63	2180
23.64	19390.4	23.64	17103.4	23.64	2287
23.65	19607.2	23.65	17088.2	23.65	2519
23.66	19863.8	23.66	17287.8	23.66	2576
23.67	18331.4	23.67	16900.4	23.67	1431
23.68	18347.9	23.68	17503.9	23.68	844
23.69	18792	23.69	17565	23.69	1227
23.7	18901.8	23.7	16715.8	23.7	2186
23.71	19446.7	23.71	17205.7	23.71	2241
23.72	18854.3	23.72	16957.3	23.72	1897
23.73	18147.2	23.73	17154.2	23.73	993
23.74	18729.5	23.74	17385.5	23.74	1344
23.75	19148.5	23.75	17194.5	23.75	1954
23.76	18694.1	23.76	16857.1	23.76	1837
23.77	19040.2	23.77	17342.2	23.77	1698
23.78	19328.9	23.78	17123.9	23.78	2205
23.79	19067.6	23.79	16629.6	23.79	2438
23.8	18207.7	23.8	16927.7	23.8	1280
23.81	18687	23.81	17414	23.81	1273
23.82	18630.8	23.82	17402.8	23.82	1228
23.83	18812.4	23.83	17036.4	23.83	1776
23.84	19319.7	23.84	16813.7	23.84	2506
23.85	19182.2	23.85	16695.2	23.85	2487
23.86	19159	23.86	17027	23.86	2132
23.87	19165.7	23.87	16723.7	23.87	2442
23.88	19247.4	23.88	17432.4	23.88	1815
23.89	18795.1	23.89	18048.1	23.89	747
23.9	18905.8	23.9	17395.8	23.9	1510
23.91	19266.9	23.91	16507.9	23.91	2759
23.92	19334.9	23.92	17213.9	23.92	2121
23.93	19015.8	23.93	17490.8	23.93	1525
23.94	19271.8	23.94	17459.8	23.94	1812
23.95	18404.8	23.95	16814.8	23.95	1590
23.96	19273.7	23.96	16750.7	23.96	2523
23.97	19151.2	23.97	16934.2	23.97	2217
23.98	18803.4	23.98	17601.4	23.98	1202
23.99	19258.5	23.99	17048.5	23.99	2210
24	19656.1	24	17065.1	24	2591
24.01	19921.5	24.01	16969.5	24.01	2952
24.02	19195.5	24.02	16494.5	24.02	2701
24.03	19967.7	24.03	17081.7	24.03	2886
24.04	19490.8	24.04	17968.8	24.04	1522
24.05	19146.7	24.05	17377.7	24.05	1769
24.06	19512	24.06	17300	24.06	2212
24.07	18980.8	24.07	16912.8	24.07	2068
24.08	18756.4	24.08	16788.4	24.08	1968
24.09	19650.9	24.09	16808.9	24.09	2842
24.1	19590.2	24.1	17084.2	24.1	2506
24.11	18896.5	24.11	16855.5	24.11	2041
24.12	20134.6	24.12	17435.6	24.12	2699
24.13	19522.1	24.13	17053.1	24.13	2469
24.14	19958.9	24.14	17554.9	24.14	2404
24.15	19532.2	24.15	17462.2	24.15	2070
24.16	19388	24.16	17522	24.16	1866
24.17	19646.8	24.17	17566.8	24.17	2080
24.18	18934.7	24.18	17772.7	24.18	1162
24.19	19838.9	24.19	17626.9	24.19	2212
24.2	19604.9	24.2	17610.9	24.2	1994
24.21	19436.8	24.21	16829.8	24.21	2607
24.22	19569.9	24.22	17396.9	24.22	2173
24.23	19441.3	24.23	17606.3	24.23	1835
24.24	19283.8	24.24	17174.8	24.24	2109
24.25	19040.9	24.25	17236.9	24.25	1804
24.26	18340.5	24.26	16981.5	24.26	1359
24.27	19481.9	24.27	17564.9	24.27	1917
24.28	19880.8	24.28	17038.8	24.28	2842
24.29	19469.4	24.29	17040.4	24.29	2429
24.3	18443.3	24.3	17665.3	24.3	778
24.31	19067.4	24.31	18557.4	24.31	510
24.32	19280.3	24.32	18032.3	24.32	1248
24.34	19148.1	24.34	17705.1	24.34	1443
24.35	19289.9	24.35	17126.9	24.35	2163
24.36	19892	24.36	17044	24.36	2848
24.37	19749.9	24.37	17693.9	24.37	2056
24.38	19840.8	24.38	17674.8	24.38	2166
24.39	19587.8	24.39	17731.8	24.39	1856
24.4	19356.7	24.4	17151.7	24.4	2205
24.41	19403.6	24.41	17582.6	24.41	1821
24.42	19622.5	24.42	17448.5	24.42	2174
24.43	19159.6	24.43	17211.6	24.43	1948
24.44	18987.4	24.44	17045.4	24.44	1942
24.45	18173.4	24.45	17015.4	24.45	1158
24.46	18986.2	24.46	17616.2	24.46	1370
24.47	19298.8	24.47	17247.8	24.47	2051
24.48	19357	24.48	16987	24.48	2370
24.49	19902.9	24.49	17758.9	24.49	2144
24.5	19590	24.5	17249	24.5	2341
24.51	19609	24.51	17239	24.51	2370
24.52	19941	24.52	17914	24.52	2027
24.53	19377.6	24.53	17086.6	24.53	2291
24.54	18847	24.54	17309	24.54	1538
24.55	18983.5	24.55	17451.5	24.55	1532
24.56	19113.1	24.56	18021.1	24.56	1092
24.57	18298.6	24.57	16857.6	24.57	1441
24.58	19072.6	24.58	17565.6	24.58	1507
24.59	19882.9	24.59	17840.9	24.59	2042
24.6	19522.6	24.6	17762.6	24.6	1760
24.61	19467.9	24.61	17409.9	24.61	2058
24.62	19918	24.62	17423	24.62	2495
24.63	19561.3	24.63	17683.3	24.63	1878
24.64	19772.9	24.64	17828.9	24.64	1944
24.65	18768.6	24.65	17721.6	24.65	1047
24.66	18805.8	24.66	17887.8	24.66	918
24.67	19529.5	24.67	18277.5	24.67	1252
24.68	19620.7	24.68	18296.7	24.68	1324
24.69	19929.9	24.69	18391.9	24.69	1538
24.7	19454.1	24.7	18140.1	24.7	1314
24.71	19556.6	24.71	17800.6	24.71	1756
24.72	19386.7	24.72	17185.7	24.72	2201
24.73	19482.6	24.73	17936.6	24.73	1546
24.74	20442.1	24.74	17927.1	24.74	2515
24.75	20083.8	24.75	17600.8	24.75	2483
24.76	19391.7	24.76	17963.7	24.76	1428
24.77	20164.9	24.77	17648.9	24.77	2516
24.78	19636.4	24.78	17521.4	24.78	2115
24.79	19083.7	24.79	17287.7	24.79	1796
24.8	19325	24.8	18137	24.8	1188
24.81	19363.4	24.81	17142.4	24.81	2221
24.82	19369.6	24.82	17621.6	24.82	1748
24.83	19627.2	24.83	17625.2	24.83	2002
24.84	19642.4	24.84	17279.4	24.84	2363
24.85	20642.3	24.85	17402.3	24.85	3240
24.86	19838.2	24.86	17703.2	24.86	2135
24.87	19805.8	24.87	18196.8	24.87	1609
24.88	19721.7	24.88	18397.7	24.88	1324
24.89	19470.3	24.89	18105.3	24.89	1365
24.9	19644.1	24.9	18083.1	24.9	1561
24.91	19768.6	24.91	17992.6	24.91	1776
24.92	19141.7	24.92	17370.7	24.92	1771
24.93	19511.2	24.93	17369.2	24.93	2142
24.94	20292.5	24.94	17889.5	24.94	2403
24.95	19991.9	24.95	17799.9	24.95	2192
24.96	19690	24.96	17784	24.96	1906
24.97	19509	24.97	17955	24.97	1554
24.98	20455.9	24.98	18259.9	24.98	2196
24.99	20274.2	24.99	18163.2	24.99	2111
25	19665	25	17732	25	1933
25.01	19649.6	25.01	18526.6	25.01	1123
25.02	19606.3	25.02	17333.3	25.02	2273
25.03	20465.8	25.03	17424.8	25.03	3041
25.04	20592.1	25.04	18168.1	25.04	2424
25.05	19349.7	25.05	17661.7	25.05	1688
25.06	19999.7	25.06	18602.7	25.06	1397
25.07	20058.9	25.07	18107.9	25.07	1951
25.08	19618.2	25.08	18192.2	25.08	1426
25.09	19690.6	25.09	17933.6	25.09	1757
25.1	20060.3	25.1	17710.3	25.1	2350
25.11	19883.4	25.11	17810.4	25.11	2073
25.12	19553.9	25.12	17313.9	25.12	2240
25.13	19240.9	25.13	17761.9	25.13	1479
25.14	19989.5	25.14	17110.5	25.14	2879
25.15	19553	25.15	17167	25.15	2386
25.16	19721.6	25.16	17941.6	25.16	1780
25.17	19547.1	25.17	17478.1	25.17	2069
25.18	19439.4	25.18	18431.4	25.18	1008
25.19	20424.1	25.19	18036.1	25.19	2388
25.2	20110.8	25.2	17863.8	25.2	2247
25.21	20308.9	25.21	17747.9	25.21	2561
25.22	20418.5	25.22	17968.5	25.22	2450
25.23	20387.1	25.23	18306.1	25.23	2081
25.24	19948.8	25.24	18611.8	25.24	1337
25.25	20416.5	25.25	18048.5	25.25	2368
25.26	19730.4	25.26	18756.4	25.26	974
25.27	20189.7	25.27	18755.7	25.27	1434
25.28	19923.8	25.28	18475.8	25.28	1448
25.29	19905.6	25.29	17545.6	25.29	2360
25.3	19524.6	25.3	17523.6	25.3	2001
25.31	20044.6	25.31	17808.6	25.31	2236
25.32	20059.3	25.32	17339.3	25.32	2720
25.33	20125.2	25.33	18428.2	25.33	1697
25.34	19466.7	25.34	18654.7	25.34	812
25.35	20023.4	25.35	18347.4	25.35	1676
25.36	20347.8	25.36	18007.8	25.36	2340
25.37	19455.5	25.37	17540.5	25.37	1915
25.38	19739.9	25.38	18358.9	25.38	1381
25.39	19818.8	25.39	18447.8	25.39	1371
25.4	20086.7	25.4	18988.7	25.4	1098
25.41	19647.9	25.41	17952.9	25.41	1695
25.42	20493.9	25.42	18306.9	25.42	2187
25.43	19962.2	25.43	19182.2	25.43	780
25.44	20309.7	25.44	18487.7	25.44	1822
25.45	20738.9	25.45	18758.9	25.45	1980
25.46	20610.4	25.46	18533.4	25.46	2077
25.47	20499.4	25.47	18806.4	25.47	1693
25.48	20131.7	25.48	18600.7	25.48	1531
25.49	20458.4	25.49	18008.4	25.49	2450
25.5	20236.4	25.5	17927.4	25.5	2309
25.51	20545.5	25.51	18208.5	25.51	2337
25.52	20184.4	25.52	17700.4	25.52	2484
25.53	20358.2	25.53	17544.2	25.53	2814
25.54	21459.9	25.54	17137.9	25.54	4322
25.55	21162	25.55	17306	25.55	3856
25.56	20579	25.56	17837	25.56	2742
25.57	19890.1	25.57	18072.1	25.57	1818
25.58	20461.6	25.58	18125.6	25.58	2336
25.59	20651.4	25.59	18127.4	25.59	2524
25.6	21323	25.6	17786	25.6	3537
25.61	20344.2	25.61	18601.2	25.61	1743
25.62	19916.6	25.62	18800.6	25.62	1116
25.63	20679.2	25.63	18367.2	25.63	2312
25.64	20598.5	25.64	18950.5	25.64	1648
25.65	19934.5	25.65	19249.5	25.65	685
25.66	20682.7	25.66	19236.7	25.66	1446
25.67	20543	25.67	18452	25.67	2091
25.68	19754.1	25.68	18647.1	25.68	1107
25.69	19965	25.69	18305	25.69	1660
25.7	20744.6	25.7	17999.6	25.7	2745
25.71	20883.2	25.71	18206.2	25.71	2677
25.72	21323	25.72	18378	25.72	2945
25.73	20766.6	25.73	18384.6	25.73	2382
25.74	20859.2	25.74	18608.2	25.74	2251
25.75	21152.4	25.75	18271.4	25.75	2881
25.76	20580.6	25.76	18289.6	25.76	2291
25.77	21276.7	25.77	17997.7	25.77	3279
25.78	20735.5	25.78	18798.5	25.78	1937
25.79	19973.3	25.79	18316.3	25.79	1657
25.8	20779	25.8	18045	25.8	2734
25.81	20599	25.81	18611	25.81	1988
25.82	20432.8	25.82	18204.8	25.82	2228
25.83	20182.8	25.83	17877.8	25.83	2305
25.84	20437.6	25.84	18582.6	25.84	1855
25.85	20191.8	25.85	18896.8	25.85	1295
25.86	20459.8	25.86	18705.8	25.86	1754
25.87	20040.1	25.87	18269.1	25.87	1771
25.88	20814.2	25.88	18378.2	25.88	2436
25.89	20561.3	25.89	18441.3	25.89	2120
25.9	20724.8	25.9	18339.8	25.9	2385
25.91	20787.1	25.91	18856.1	25.91	1931
25.92	20787.5	25.92	17789.5	25.92	2998
25.93	21248.2	25.93	18322.2	25.93	2926
25.94	20345.7	25.94	18889.7	25.94	1456
25.95	20248	25.95	18890	25.95	1358
25.96	20230.8	25.96	18800.8	25.96	1430
25.97	21068.3	25.97	18917.3	25.97	2151
25.98	20781.8	25.98	18712.8	25.98	2069
25.99	21662.2	25.99	19273.2	25.99	2389
26	20667.3	26	18582.3	26	2085
26.01	20582	26.01	18236	26.01	2346
26.02	20933.6	26.02	18994.6	26.02	1939
26.03	21601.2	26.03	17919.2	26.03	3682
26.04	20999.7	26.04	18802.7	26.04	2197
26.05	21100.5	26.05	18942.5	26.05	2158
26.06	20898.6	26.06	19109.6	26.06	1789
26.07	21202.7	26.07	18796.7	26.07	2406
26.08	20970.9	26.08	19138.9	26.08	1832
26.09	20993.1	26.09	19228.1	26.09	1765
26.1	21436.7	26.1	19012.7	26.1	2424
26.11	21132	26.11	18342	26.11	2790
26.12	20942.2	26.12	18882.2	26.12	2060
26.13	21771.5	26.13	18699.5	26.13	3072
26.14	20975.1	26.14	19282.1	26.14	1693
26.15	20307.9	26.15	18918.9	26.15	1389
26.16	20698.5	26.16	19179.5	26.16	1519
26.17	20883.1	26.17	18277.1	26.17	2606
26.18	20739.2	26.18	18406.2	26.18	2333
26.19	20983.3	26.19	18335.3	26.19	2648
26.2	20557.2	26.2	18008.2	26.2	2549
26.21	21117.4	26.21	18711.4	26.21	2406
26.22	21892.2	26.22	19184.2	26.22	2708
26.23	21323.2	26.23	19373.2	26.23	1950
26.24	20952.6	26.24	19026.6	26.24	1926
26.25	21662.4	26.25	19261.4	26.25	2401
26.26	21218.5	26.26	19567.5	26.26	1651
26.27	20853.8	26.27	18912.8	26.27	1941
26.28	21438.4	26.28	19105.4	26.28	2333
26.29	21969.7	26.29	18906.7	26.29	3063
26.3	21512.3	26.3	18788.3	26.3	2724
26.31	21380.1	26.31	19417.1	26.31	1963
26.32	21627.4	26.32	18767.4	26.32	2860
26.33	21589.6	26.33	18862.6	26.33	2727
26.34	22084.2	26.34	19318.2	26.34	2766
26.35	21448.8	26.35	19055.8	26.35	2393
26.36	20587	26.36	19041	26.36	1546
26.37	21401.2	26.37	20033.2	26.37	1368
26.38	21379.6	26.38	19658.6	26.38	1721
26.39	21502.8	26.39	19583.8	26.39	1919
26.4	21954.2	26.4	19405.2	26.4	2549
26.41	21835	26.41	19364	26.41	2471
26.42	21746.8	26.42	19280.8	26.42	2466
26.43	21803	26.43	19896	26.43	1907
26.44	21530.6	26.44	19411.6	26.44	2119
26.45	21201.7	26.45	19296.7	26.45	1905
26.46	21506.1	26.46	19211.1	26.46	2295
26.47	20939.7	26.47	19210.7	26.47	1729
26.48	21744.2	26.48	19718.2	26.48	2026
26.49	22081	26.49	20124	26.49	1957
26.5	21884.7	26.5	20544.7	26.5	1340
26.51	21721.7	26.51	20139.7	26.51	1582
26.52	21284.9	26.52	19538.9	26.52	1746
26.53	21673.7	26.53	19686.7	26.53	1987
26.54	21618.1	26.54	19715.1	26.54	1903
26.55	21688.2	26.55	19410.2	26.55	2278
26.56	21649.6	26.56	19975.6	26.56	1674
26.57	21906	26.57	19606	26.57	2300
26.58	21529.6	26.58	18694.6	26.58	2835
26.59	22124.8	26.59	18932.8	26.59	3192
26.6	21659.2	26.6	19615.2	26.6	2044
26.61	21556.9	26.61	19565.9	26.61	1991
26.62	21520.6	26.62	19790.6	26.62	1730
26.63	21566.1	26.63	20523.1	26.63	1043
26.64	21646	26.64	20032	26.64	1614
26.65	22105.9	26.65	19822.9	26.65	2283
26.66	21246.8	26.66	20171.8	26.66	1075
26.67	21979.1	26.67	19736.1	26.67	2243
26.68	22193.8	26.68	19383.8	26.68	2810
26.69	22019.4	26.69	19061.4	26.69	2958
26.7	21693.8	26.7	19684.8	26.7	2009
26.71	21854.1	26.71	19648.1	26.71	2206
26.72	21338.3	26.72	19365.3	26.72	1973
26.73	21510.3	26.73	19850.3	26.73	1660
26.74	21612.8	26.74	20381.8	26.74	1231
26.75	21452.8	26.75	20042.8	26.75	1410
26.76	21259.5	26.76	20101.5	26.76	1158
26.77	21589	26.77	19821	26.77	1768
26.78	22152	26.78	20916	26.78	1236
26.79	21900.4	26.79	20228.4	26.79	1672
26.8	21149.6	26.8	20697.6	26.8	452
26.81	22177.2	26.81	20460.2	26.81	1717
26.82	21627.7	26.82	20403.7	26.82	1224
26.83	22641.5	26.83	20276.5	26.83	2365
26.84	22041.3	26.84	19476.3	26.84	2565
26.85	22099.8	26.85	20235.8	26.85	1864
26.86	22209.3	26.86	19962.3	26.86	2247
26.87	22194.9	26.87	20457.9	26.87	1737
26.88	22029.5	26.88	20342.5	26.88	1687
26.89	22053.6	26.89	20211.6	26.89	1842
26.9	22182.5	26.9	20244.5	26.9	1938
26.91	21890.4	26.91	19706.4	26.91	2184
26.92	22012.5	26.92	19768.5	26.92	2244
26.93	22882.6	26.93	20401.6	26.93	2481
26.94	22293.4	26.94	20133.4	26.94	2160
26.95	22518.2	26.95	19781.2	26.95	2737
26.96	22450.7	26.96	19967.7	26.96	2483
26.97	22392.5	26.97	20431.5	26.97	1961
26.98	21948.7	26.98	20052.7	26.98	1896
26.99	22430.2	26.99	20143.2	26.99	2287
27	22431.5	27	19557.5	27	2874
27.01	22624	27.01	20889	27.01	1735
27.02	22753.5	27.02	20454.5	27.02	2299
27.03	22987.3	27.03	20454.3	27.03	2533
27.04	22600	27.04	20490	27.04	2110
27.05	22247.4	27.05	21148.4	27.05	1099
27.06	21815.7	27.06	20903.7	27.06	912
27.07	22079.6	27.07	20428.6	27.07	1651
27.08	22971.7	27.08	20321.7	27.08	2650
27.09	22120.5	27.09	19514.5	27.09	2606
27.1	22541	27.1	19872	27.1	2669
27.11	21893.6	27.11	20564.6	27.11	1329
27.12	21352.5	27.12	20549.5	27.12	803
27.13	21176.3	27.13	20655.3	27.13	521
27.14	22313.1	27.14	20595.1	27.14	1718
27.15	21746.6	27.15	20436.6	27.15	1310
27.16	22623.6	27.16	20238.6	27.16	2385
27.17	22955	27.17	21177	27.17	1778
27.18	22383.7	27.18	21302.7	27.18	1081
27.19	23200	27.19	20502	27.19	2698
27.2	22531.2	27.2	19853.2	27.2	2678
27.21	22398.4	27.21	20308.4	27.21	2090
27.22	22902.6	27.22	19918.6	27.22	2984
27.23	22914.7	27.23	20501.7	27.23	2413
27.24	22263.2	27.24	20310.2	27.24	1953
27.25	21879.9	27.25	20748.9	27.25	1131
27.26	22103.8	27.26	20045.8	27.26	2058
27.27	22905.3	27.27	20691.3	27.27	2214
27.28	23074.6	27.28	20387.6	27.28	2687
27.29	23010.1	27.29	20798.1	27.29	2212
27.3	23338	27.3	21131	27.3	2207
27.31	22642.3	27.31	20644.3	27.31	1998
27.32	22705.8	27.32	20853.8	27.32	1852
27.33	23066.2	27.33	21350.2	27.33	1716
27.34	23355.1	27.34	21557.1	27.34	1798
27.35	22589.4	27.35	21507.4	27.35	1082
27.36	22891.8	27.36	20946.8	27.36	1945
27.37	22468.5	27.37	21116.5	27.37	1352
27.38	22117.5	27.38	21193.5	27.38	924
27.39	22590.5	27.39	21187.5	27.39	1403
27.4	22701.2	27.4	21555.2	27.4	1146
27.41	22464.6	27.41	21207.6	27.41	1257
27.42	22272.2	27.42	21204.2	27.42	1068
27.43	23165.8	27.43	20935.8	27.43	2230
27.44	23557.5	27.44	21791.5	27.44	1766
27.45	22535.1	27.45	21760.1	27.45	775
27.46	23039	27.46	21254	27.46	1785
27.47	23435.3	27.47	20690.3	27.47	2745
27.48	22787.7	27.48	20937.7	27.48	1850
27.49	23202.3	27.49	21222.3	27.49	1980
27.5	23165.8	27.5	21332.8	27.5	1833
27.51	23024.7	27.51	21450.7	27.51	1574
27.52	22625.3	27.52	21390.3	27.52	1235
27.53	22237.4	27.53	21007.4	27.53	1230
27.54	22407.7	27.54	21478.7	27.54	929
27.55	23008.9	27.55	21261.9	27.55	1747
27.56	22749.7	27.56	21210.7	27.56	1539
27.57	22212.1	27.57	21099.1	27.57	1113
27.58	23252.1	27.58	21507.1	27.58	1745
27.59	22819.2	27.59	21479.2	27.59	1340
27.6	22916	27.6	21840	27.6	1076
27.61	23232	27.61	21692	27.61	1540
27.62	23322.8	27.62	21956.8	27.62	1366
27.63	23368.6	27.63	22251.6	27.63	1117
27.64	23269.7	27.64	21350.7	27.64	1919
27.65	23363.5	27.65	21884.5	27.65	1479
27.66	23533.1	27.66	21875.1	27.66	1658
27.67	23947.8	27.67	20494.8	27.67	3453
27.68	22599.4	27.68	20879.4	27.68	1720
27.69	22907.9	27.69	21608.9	27.69	1299
27.7	23088.7	27.7	22191.7	27.7	897
27.71	22981.6	27.71	22396.6	27.71	585
27.72	22836.5	27.72	21804.5	27.72	1032
27.73	23599.7	27.73	21482.7	27.73	2117
27.74	23162.6	27.74	21861.6	27.74	1301
27.75	23364.9	27.75	22432.9	27.75	932
27.76	23384.5	27.76	21390.5	27.76	1994
27.77	23562.3	27.77	21306.3	27.77	2256
27.78	23984.2	27.78	21797.2	27.78	2187
27.79	23484.7	27.79	22124.7	27.79	1360
27.8	23395.5	27.8	22254.5	27.8	1141
27.81	24052.7	27.81	21473.7	27.81	2579
27.82	22873.2	27.82	21124.2	27.82	1749
27.83	22779	27.83	21453	27.83	1326
27.84	23499.7	27.84	22581.7	27.84	918
27.85	23810.6	27.85	22284.6	27.85	1526
27.86	23802.9	27.86	21724.9	27.86	2078
27.87	22965.7	27.87	21270.7	27.87	1695
27.88	22589.5	27.88	21414.5	27.88	1175
27.89	23039.8	27.89	22027.8	27.89	1012
27.9	23944	27.9	22569	27.9	1375
27.91	23548.9	27.91	21909.9	27.91	1639
27.92	23569	27.92	21813	27.92	1756
27.93	23644.9	27.93	22229.9	27.93	1415
27.94	23745.2	27.94	22010.2	27.94	1735
27.95	23310.4	27.95	21601.4	27.95	1709
27.96	23522.7	27.96	21497.7	27.96	2025
27.97	23643	27.97	22227	27.97	1416
27.98	23511.3	27.98	22474.3	27.98	1037
27.99	23625.3	27.99	22943.3	27.99	682
28	24179.1	28	21882.1	28	2297
28.01	24017.8	28.01	21736.8	28.01	2281
28.02	24125.5	28.02	21704.5	28.02	2421
28.03	23944.6	28.03	21524.6	28.03	2420
28.04	24480.8	28.04	21574.8	28.04	2906
28.05	23048	28.05	21856	28.05	1192
28.06	23754.3	28.06	22438.3	28.06	1316
28.07	23700.4	28.07	21700.4	28.07	2000
28.08	23517.1	28.08	21980.1	28.08	1537
28.09	24573.2	28.09	22652.2	28.09	1921
28.1	24142.2	28.1	22064.2	28.1	2078
28.11	24532.1	28.11	22118.1	28.11	2414
28.12	23888.8	28.12	22032.8	28.12	1856
28.13	24256.3	28.13	22179.3	28.13	2077
28.14	24186.8	28.14	22340.8	28.14	1846
28.15	24117.7	28.15	21796.7	28.15	2321
28.16	23529.2	28.16	22616.2	28.16	913
28.17	24259.8	28.17	22483.8	28.17	1776
28.18	24003.1	28.18	22218.1	28.18	1785
28.19	24361.2	28.19	22363.2	28.19	1998
28.2	25240.3	28.2	22418.3	28.2	2822
28.21	24270.9	28.21	22403.9	28.21	1867
28.22	24636.9	28.22	22775.9	28.22	1861
28.23	23839	28.23	22697	28.23	1142
28.24	23832.5	28.24	22446.5	28.24	1386
28.25	23954.9	28.25	22034.9	28.25	1920
28.26	23844.7	28.26	22351.7	28.26	1493
28.27	24353.1	28.27	21868.1	28.27	2485
28.28	24067.1	28.28	22849.1	28.28	1218
28.29	23563.7	28.29	22580.7	28.29	983
28.3	23928.9	28.3	22521.9	28.3	1407
28.31	23861.4	28.31	22146.4	28.31	1715
28.32	23943.8	28.32	23381.8	28.32	562
28.33	24160.6	28.33	23349.6	28.33	811
28.34	23981.5	28.34	22957.5	28.34	1024
28.35	24569.6	28.35	23021.6	28.35	1548
28.36	25037.1	28.36	23235.1	28.36	1802
28.37	25110.4	28.37	22723.4	28.37	2387
28.38	24675.9	28.38	23052.9	28.38	1623
28.39	24687.5	28.39	23028.5	28.39	1659
28.4	24149.4	28.4	23478.4	28.4	671
28.41	24490.7	28.41	23046.7	28.41	1444
28.42	24182.5	28.42	22405.5	28.42	1777
28.43	24003.4	28.43	22128.4	28.43	1875
28.44	24686.4	28.44	23312.4	28.44	1374
28.45	24315	28.45	24017	28.45	298
28.46	24502.1	28.46	23169.1	28.46	1333
28.47	25354.1	28.47	23002.1	28.47	2352
28.48	24585.5	28.48	23277.5	28.48	1308
28.49	25126.6	28.49	23240.6	28.49	1886
28.5	23113.5	28.5	21802.5	28.5	1311
28.51	24029.3	28.51	22286.3	28.51	1743
28.52	24793	28.52	22747	28.52	2046
28.53	24182.1	28.53	22639.1	28.53	1543
28.54	24686	28.54	22847	28.54	1839
28.55	25357	28.55	23753	28.55	1604
28.56	24566.3	28.56	23084.3	28.56	1482
28.57	24321.2	28.57	22760.2	28.57	1561
28.58	24794.2	28.58	23204.2	28.58	1590
28.59	25090.7	28.59	23686.7	28.59	1404
28.6	24743.7	28.6	23103.7	28.6	1640
28.61	24702.2	28.61	23096.2	28.61	1606
28.62	24502.1	28.62	23460.1	28.62	1042
28.63	23951.2	28.63	23832.2	28.63	119
28.64	25456.5	28.64	24551.5	28.64	905
28.65	25494.5	28.65	23347.5	28.65	2147
28.66	24654	28.66	22808	28.66	1846
28.67	24766.2	28.67	23851.2	28.67	915
28.68	24519.3	28.68	23252.3	28.68	1267
28.69	24646.2	28.69	23562.2	28.69	1084
28.7	24940.5	28.7	23303.5	28.7	1637
28.71	24804.1	28.71	23204.1	28.71	1600
28.72	25540.9	28.72	23552.9	28.72	1988
28.73	25318.8	28.73	23294.8	28.73	2024
28.74	24853.9	28.74	22912.9	28.74	1941
28.75	24892.5	28.75	23844.5	28.75	1048
28.76	24794.6	28.76	23452.6	28.76	1342
28.77	25158.1	28.77	23567.1	28.77	1591
28.78	24588	28.78	22830	28.78	1758
28.79	24873.7	28.79	23175.7	28.79	1698
28.8	25393.8	28.8	24155.8	28.8	1238
28.81	25830.7	28.81	24257.7	28.81	1573
28.82	25372.7	28.82	23899.7	28.82	1473
28.83	24361.9	28.83	23276.9	28.83	1085
28.84	25076.3	28.84	23840.3	28.84	1236
28.85	25268.6	28.85	24104.6	28.85	1164
28.86	24468	28.86	23962	28.86	506
28.87	25157.9	28.87	24285.9	28.87	872
28.88	24551.9	28.88	23674.9	28.88	877
28.89	25127.2	28.89	23845.2	28.89	1282
28.9	25212	28.9	23080	28.9	2132
28.91	26275.5	28.91	23574.5	28.91	2701
28.92	25558.6	28.92	23125.6	28.92	2433
28.93	25268.6	28.93	22773.6	28.93	2495
28.94	25795.8	28.94	23369.8	28.94	2426
28.95	26123.2	28.95	24380.2	28.95	1743
28.96	25143.8	28.96	22961.8	28.96	2182
28.97	25870.2	28.97	24004.2	28.97	1866
28.98	25888.5	28.98	23859.5	28.98	2029
28.99	25820	28.99	23805	28.99	2015
29	25748.9	29	25217.9	29	531
29.01	25583.1	29.01	24961.1	29.01	622
29.02	24083.7	29.02	23910.7	29.02	173
29.03	24570.6	29.03	23805.6	29.03	765
29.04	24893.8	29.04	23518.8	29.04	1375
29.05	25665.2	29.05	24513.2	29.05	1152
29.06	25499.6	29.06	24440.6	29.06	1059
29.07	26011.6	29.07	25095.6	29.07	916
29.08	25792.8	29.08	24177.8	29.08	1615
29.09	25510.7	29.09	24001.7	29.09	1509
29.1	25543	29.1	24838	29.1	705
29.11	26174.8	29.11	24948.8	29.11	1226
29.12	26278.2	29.12	25315.2	29.12	963
29.13	26025.1	29.13	24881.1	29.13	1144
29.14	25443.3	29.14	23897.3	29.14	1546
29.15	25377.8	29.15	24398.8	29.15	979
29.16	26026.6	29.16	24075.6	29.16	1951
29.17	25725.2	29.17	24515.2	29.17	1210
29.18	25581.7	29.18	24482.7	29.18	1099
29.19	26158.8	29.19	24395.8	29.19	1763
29.2	26104.2	29.2	24047.2	29.2	2057
29.21	25896.2	29.21	24455.2	29.21	1441
29.22	25901.8	29.22	24655.8	29.22	1246
29.23	25917.8	29.23	24239.8	29.23	1678
29.24	26476.5	29.24	24838.5	29.24	1638
29.25	26501.1	29.25	24707.1	29.25	1794
29.26	26830.2	29.26	24653.2	29.26	2177
29.27	26531.7	29.27	23655.7	29.27	2876
29.28	26742.4	29.28	23822.4	29.28	2920
29.29	25456.7	29.29	23405.7	29.29	2051
29.3	26359.3	29.3	24186.3	29.3	2173
29.31	26000.2	29.31	23860.2	29.31	2140
29.32	26320.4	29.32	24382.4	29.32	1938
29.33	25906	29.33	24799	29.33	1107
29.34	26067.6	29.34	25197.6	29.34	870
29.35	26826.5	29.35	23978.5	29.35	2848
29.36	26527.9	29.36	24684.9	29.36	1843
29.37	26259.4	29.37	24433.4	29.37	1826
29.38	26384.2	29.38	25339.2	29.38	1045
29.39	25924.7	29.39	25424.7	29.39	500
29.4	24963.6	29.4	24532.6	29.4	431
29.41	26086.1	29.41	24669.1	29.41	1417
29.42	26452.2	29.42	24971.2	29.42	1481
29.43	26738.9	29.43	24963.9	29.43	1775
29.44	26373.9	29.44	25255.9	29.44	1118
29.45	25705	29.45	25298	29.45	407
29.46	26199.3	29.46	25084.3	29.46	1115
29.47	26083.8	29.47	25046.8	29.47	1037
29.48	25930.4	29.48	25059.4	29.48	871
29.49	25930	29.49	25058	29.49	872
29.5	26283.8	29.5	25386.8	29.5	897
29.51	26504.2	29.51	24628.2	29.51	1876
29.52	26492.8	29.52	25114.8	29.52	1378
29.53	26941.7	29.53	24957.7	29.53	1984
29.54	26334.8	29.54	25422.8	29.54	912
29.55	26298.5	29.55	25418.5	29.55	880
29.56	26248.7	29.56	24648.7	29.56	1600
29.57	27083.5	29.57	24919.5	29.57	2164
29.58	26485.1	29.58	24427.1	29.58	2058
29.59	26916.3	29.59	24651.3	29.59	2265
29.6	27513.9	29.6	24166.9	29.6	3347
29.61	27312.4	29.61	24780.4	29.61	2532
29.62	27163.8	29.62	25094.8	29.62	2069
29.63	27262.8	29.63	24830.8	29.63	2432
29.64	26757.3	29.64	24622.3	29.64	2135
29.65	26745.1	29.65	25589.1	29.65	1156
29.66	27553.1	29.66	25310.1	29.66	2243
29.67	27275.6	29.67	25437.6	29.67	1838
29.68	26777.2	29.68	24709.2	29.68	2068
29.69	26953.9	29.69	24840.9	29.69	2113
29.7	26852.1	29.7	25082.1	29.7	1770
29.71	27549.5	29.71	25869.5	29.71	1680
29.72	26952.3	29.72	25382.3	29.72	1570
29.73	26809.8	29.73	25130.8	29.73	1679
29.74	26995	29.74	25544	29.74	1451
29.75	26226.3	29.75	24908.3	29.75	1318
29.76	27232.8	29.76	25239.8	29.76	1993
29.77	27170.8	29.77	24135.8	29.77	3035
29.78	27028.5	29.78	26074.5	29.78	954
29.79	27547	29.79	25699	29.79	1848
29.8	27302.9	29.8	25502.9	29.8	1800
29.81	26729.8	29.81	24788.8	29.81	1941
29.82	27024.1	29.82	23792.1	29.82	3232
29.83	26389.8	29.83	24086.8	29.83	2303
29.84	26731.5	29.84	25005.5	29.84	1726
29.85	27295.4	29.85	25161.4	29.85	2134
29.86	27117.8	29.86	25093.8	29.86	2024
29.87	26887.9	29.87	25040.9	29.87	1847
29.88	26235.4	29.88	25034.4	29.88	1201
29.89	26164.8	29.89	24914.8	29.89	1250
29.9	27001.1	29.9	25542.1	29.9	1459
29.91	27826	29.91	26549	29.91	1277
29.92	27825.4	29.92	25585.4	29.92	2240
29.93	26885.7	29.93	25590.7	29.93	1295
29.94	27489.5	29.94	25891.5	29.94	1598
29.95	27369.1	29.95	25570.1	29.95	1799
29.96	27632.3	29.96	25127.3	29.96	2505
29.97	26679	29.97	25399	29.97	1280
29.98	26441.5	29.98	25162.5	29.98	1279
29.99	26937.2	29.99	25087.2	29.99	1850
30	27596.9	30	25661.9	30	1935
30.01	27957.5	30.01	25084.5	30.01	2873
30.02	27611.4	30.02	25257.4	30.02	2354
30.03	28267.1	30.03	25936.1	30.03	2331
30.04	27419.3	30.04	25726.3	30.04	1693
30.05	27417.4	30.05	25714.4	30.05	1703
30.06	27338.6	30.06	25454.6	30.06	1884
30.07	26943.6	30.07	25494.6	30.07	1449
30.08	27594.1	30.08	25315.1	30.08	2279
30.09	27934.8	30.09	25775.8	30.09	2159
30.1	27277.5	30.1	25537.5	30.1	1740
30.11	27667.7	30.11	26228.7	30.11	1439
30.12	27269.2	30.12	25655.2	30.12	1614
30.13	27335.4	30.13	26239.4	30.13	1096
30.14	27269.7	30.14	25549.7	30.14	1720
30.15	27390.3	30.15	26112.3	30.15	1278
30.16	27762.3	30.16	25200.3	30.16	2562
30.17	28179.6	30.17	26087.6	30.17	2092
30.18	27358.4	30.18	25879.4	30.18	1479
30.19	28281.7	30.19	25966.7	30.19	2315
30.2	27513.4	30.2	25501.4	30.2	2012
30.21	28232.6	30.21	25956.6	30.21	2276
30.22	28835.4	30.22	25625.4	30.22	3210
30.23	27999.6	30.23	25902.6	30.23	2097
30.24	27696.8	30.24	25990.8	30.24	1706
30.25	27957	30.25	25931	30.25	2026
30.26	28808.7	30.26	25824.7	30.26	2984
30.27	29186.2	30.27	25623.2	30.27	3563
30.28	28455.9	30.28	26142.9	30.28	2313
30.29	28328.1	30.29	25598.1	30.29	2730
30.3	28428.4	30.3	25888.4	30.3	2540
30.31	27763.1	30.31	25392.1	30.31	2371
30.32	27886.9	30.32	26340.9	30.32	1546
30.33	27851.3	30.33	25866.3	30.33	1985
30.34	28615.2	30.34	27035.2	30.34	1580
30.35	28316.2	30.35	26601.2	30.35	1715
30.36	28188.8	30.36	26088.8	30.36	2100
30.37	27876.7	30.37	25970.7	30.37	1906
30.38	26926.9	30.38	25871.9	30.38	1055
30.39	27466.3	30.39	26294.3	30.39	1172
30.4	28026.4	30.4	26526.4	30.4	1500
30.41	28008	30.41	25987	30.41	2021
30.42	28304.5	30.42	25452.5	30.42	2852
30.43	28618.7	30.43	24925.7	30.43	3693
30.44	29068.7	30.44	25131.7	30.44	3937
30.45	28280.9	30.45	25488.9	30.45	2792
30.46	28618.8	30.46	25309.8	30.46	3309
30.47	27579.5	30.47	25893.5	30.47	1686
30.48	28057.1	30.48	26166.1	30.48	1891
30.49	27877.2	30.49	25949.2	30.49	1928
30.5	27732.2	30.5	26429.2	30.5	1303
30.51	28788.6	30.51	26795.6	30.51	1993
30.52	28097.2	30.52	26998.2	30.52	1099
30.53	27632.9	30.53	26727.9	30.53	905
30.54	27909.3	30.54	26242.3	30.54	1667
30.55	27447.7	30.55	26448.7	30.55	999
30.56	28212.8	30.56	25673.8	30.56	2539
30.57	28368.7	30.57	25825.7	30.57	2543
30.58	28091.5	30.58	26142.5	30.58	1949
30.59	28237.9	30.59	25912.9	30.59	2325
30.6	28990.4	30.6	26354.4	30.6	2636
30.61	28995.8	30.61	26036.8	30.61	2959
30.62	28596.2	30.62	26350.2	30.62	2246
30.63	29397.2	30.63	26525.2	30.63	2872
30.64	29235.6	30.64	26171.6	30.64	3064
30.65	29494.7	30.65	26088.7	30.65	3406
30.66	28566.5	30.66	26245.5	30.66	2321
30.67	29028.3	30.67	27576.3	30.67	1452
30.68	28644.9	30.68	26852.9	30.68	1792
30.69	28644.1	30.69	26508.1	30.69	2136
30.7	29085.3	30.7	26134.3	30.7	2951
30.71	29578.1	30.71	26821.1	30.71	2757
30.72	28576.4	30.72	26045.4	30.72	2531
30.73	28189.8	30.73	25995.8	30.73	2194
30.74	28277.6	30.74	26682.6	30.74	1595
30.75	29006.3	30.75	27268.3	30.75	1738
30.76	28697.6	30.76	26871.6	30.76	1826
30.77	28912.5	30.77	27518.5	30.77	1394
30.78	28737.7	30.78	27101.7	30.78	1636
30.79	29981.1	30.79	26545.1	30.79	3436
30.8	29398.3	30.8	26662.3	30.8	2736
30.81	28981.6	30.81	27108.6	30.81	1873
30.82	28778.2	30.82	26559.2	30.82	2219
30.83	29406.7	30.83	26499.7	30.83	2907
30.84	29961.1	30.84	26890.1	30.84	3071
30.85	29345.6	30.85	26744.6	30.85	2601
30.86	29466.9	30.86	27256.9	30.86	2210
30.87	28913.5	30.87	27277.5	30.87	1636
30.88	28109.4	30.88	26973.4	30.88	1136
30.89	28702.6	30.89	26618.6	30.89	2084
30.9	29299	30.9	26767	30.9	2532
30.91	29112.1	30.91	26820.1	30.91	2292
30.92	29816.8	30.92	26855.8	30.92	2961
30.93	29782.3	30.93	27118.3	30.93	2664
30.94	29991.8	30.94	26403.8	30.94	3588
30.95	30052.3	30.95	26309.3	30.95	3743
30.96	29313.9	30.96	26484.9	30.96	2829
30.97	28819.2	30.97	26582.2	30.97	2237
[truncated: 3 more rows]

## Sheet: Figure 1g
Figure 1g
	Diamond		Helium region
Energy loss (eV)	Intensity (a.u.)	Energy loss (eV)	Intensity (a.u.)
270	462161	270	474415
270.1	456491	270.1	467946
270.2	455281	270.2	467933
270.3	462637	270.3	475523
270.4	469285	270.4	477225
270.5	464023	270.5	476892
270.6	459110	270.6	472780
270.7	454600	270.7	469750
270.8	454181	270.8	471790
270.9	449097	270.9	466548
271	445200	271	458523
271.1	447110	271.1	460111
271.2	446637	271.2	458855
271.3	445382	271.3	457090
271.4	449294	271.4	456932
271.5	453056	271.5	462729
271.6	455474	271.6	464815
271.7	453718	271.7	464408
271.8	450066	271.8	457374
271.9	445527	271.9	456515
272	447498	272	458684
272.1	447114	272.1	462026
272.2	449892	272.2	461648
272.3	444218	272.3	456761
272.4	445120	272.4	456990
272.5	439282	272.5	452519
272.6	439647	272.6	454239
272.7	442058	272.7	457919
272.8	443576	272.8	457665
272.9	440545	272.9	451408
273	439759	273	450893
273.1	435180	273.1	443103
273.2	431136	273.2	438291
273.3	430261	273.3	441731
273.4	435791	273.4	442381
273.5	438464	273.5	444175
273.6	441601	273.6	447311
273.7	436910	273.7	449024
273.8	435467	273.8	449709
273.9	435669	273.9	447868
274	434948	274	449322
274.1	431064	274.1	442999
274.2	433269	274.2	443475
274.3	430752	274.3	438801
274.4	424852	274.4	433449
274.5	426984	274.5	437179
274.6	430893	274.6	439081
274.7	425518	274.7	435424
274.8	423864	274.8	434747
274.9	424550	274.9	435459
275	426315	275	438133
275.1	424456	275.1	411296
275.2	418647	275.2	430213
275.3	425960	275.3	437095
275.4	424523	275.4	437051
275.5	421727	275.5	429904
275.6	424396	275.6	435028
275.7	420458	275.7	433487
275.8	415498	275.8	426958
275.9	411576	275.9	424194
276	416157	276	428142
276.1	417640	276.1	430356
276.2	415660	276.2	427859
276.3	411530	276.3	421970
276.4	415939	276.4	427511
276.5	414247	276.5	427934
276.6	415248	276.6	430108
276.7	410886	276.7	422803
276.8	420642	276.8	430211
276.9	414233	276.9	423812
277	403927	277	416833
277.1	400540	277.1	411487
277.2	394697	277.2	404801
277.3	393988	277.3	400685
277.4	391023	277.4	397514
277.5	391313	277.5	400693
277.6	395341	277.6	407430
277.7	399989	277.7	411326
277.8	399906	277.8	414354
277.9	403303	277.9	417131
278	406802	278	415213
278.1	403057	278.1	411807
278.2	401405	278.2	411701
278.3	402158	278.3	408465
278.4	400293	278.4	409374
278.5	402642	278.5	414482
278.6	405282	278.6	417913
278.7	397001	278.7	410036
278.8	394528	278.8	406061
278.9	397487	278.9	409580
279	401004	279	416610
279.1	400738	279.1	415001
279.2	400307	279.2	411865
279.3	400214	279.3	411074
279.4	395702	279.4	406485
279.5	398998	279.5	407505
279.6	399722	279.6	406423
279.7	399711	279.7	409376
279.8	397820	279.8	405799
279.9	393473	279.9	403673
280	396031	280	404303
280.1	391767	280.1	400951
280.2	391157	280.2	402225
280.3	396064	280.3	407594
280.4	396419	280.4	408238
280.5	392436	280.5	402814
280.6	391905	280.6	402389
280.7	391515	280.7	402730
280.8	388914	280.8	400446
280.9	384812	280.9	395899
281	390491	281	400418
281.1	397756	281.1	405688
281.2	392281	281.2	405395
281.3	392269	281.3	407597
281.4	388801	281.4	403506
281.5	383741	281.5	400751
281.6	386004	281.6	402638
281.7	385917	281.7	399702
281.8	388067	281.8	401476
281.9	389151	281.9	401106
282	391246	282	402518
282.1	383830	282.1	396300
282.2	381046	282.2	389967
282.3	382561	282.3	390980
282.4	381761	282.4	392477
282.5	383633	282.5	393607
282.6	379593	282.6	389698
282.7	381076	282.7	392324
282.8	384824	282.8	393481
282.9	378620	282.9	388337
283	378294	283	391859
283.1	374338	283.1	389348
283.2	378594	283.2	394148
283.3	387641	283.3	402345
283.4	381867	283.4	401518
283.5	382605	283.5	406314
283.6	384901	283.6	413136
283.7	395567	283.7	426082
283.8	394951	283.8	434541
283.9	402143	283.9	444768
284	401284	284	450439
284.1	393547	284.1	444679
284.2	391623	284.2	436447
284.3	391952	284.3	429923
284.4	391537	284.4	424438
284.5	393851	284.5	420252
284.6	393263	284.6	416170
284.7	390545	284.7	414074
284.8	391525	284.8	415190
284.9	398502	284.9	419013
285	402480	285	427848
285.1	412142	285.1	437073
285.2	416256	285.2	441066
285.3	417762	285.3	448888
285.4	418794	285.4	454778
285.5	419742	285.5	461789
285.6	421197	285.6	466851
285.7	422591	285.7	472709
285.8	419396	285.8	470568
285.9	413916	285.9	466112
286	419476	286	469933
286.1	417130	286.1	468872
286.2	414335	286.2	464465
286.3	412049	286.3	461952
286.4	411454	286.4	460016
286.5	416354	286.5	462735
286.6	414857	286.6	456020
286.7	416900	286.7	459779
286.8	417642	286.8	461879
286.9	421500	286.9	464879
287	426492	287	470575
287.1	422090	287.1	466804
287.2	420439	287.2	462964
287.3	423144	287.3	467047
287.4	428915	287.4	475133
287.5	441570	287.5	490771
287.6	442785	287.6	492542
287.7	439981	287.7	490343
287.8	433502	287.8	482988
287.9	434353	287.9	481891
288	428728	288	477736
288.1	431804	288.1	481854
288.2	442215	288.2	490898
288.3	439736	288.3	491285
288.4	445234	288.4	500994
288.5	448491	288.5	504355
288.6	451660	288.6	502164
288.7	457388	288.7	510751
288.8	462385	288.8	521864
288.9	470005	288.9	536436
289	478464	289	548792
289.1	492116	289.1	573137
289.2	507868	289.2	603204
289.3	524357	289.3	630501
289.4	550526	289.4	674219
289.5	587648	289.5	734413
289.6	639334	289.6	806451
289.7	736493	289.7	910873
289.8	906709	289.8	1049660
289.9	1202300	289.9	1253660
290	1679170	290	1543450
290.1	2340620	290.1	1944380
290.2	3107640	290.2	2427890
290.3	3814260	290.3	2958350
290.4	4166050	290.4	3382990
290.5	4225590	290.5	3666710
290.6	4172920	290.6	3816880
290.7	4195350	290.7	3919550
290.8	4275270	290.8	4001450
290.9	4365220	290.9	4063040
291	4387020	291	4074510
291.1	4513340	291.1	4187680
291.2	4679040	291.2	4336710
291.3	4854610	291.3	4493800
291.4	4990050	291.4	4617930
291.5	5123020	291.5	4737360
291.6	5208360	291.6	4805360
291.7	5229840	291.7	4820060
291.8	5237180	291.8	4828450
291.9	5354580	291.9	4968720
292	5391720	292	5030940
292.1	5374300	292.1	5033360
292.2	5385890	292.2	5060500
292.3	5385790	292.3	5084630
292.4	5396790	292.4	5086960
292.5	5361640	292.5	5058020
292.6	5375150	292.6	5034380
292.7	5380030	292.7	5027310
292.8	5511030	292.8	5155780
292.9	5600640	292.9	5244610
293	5638610	293	5277110
293.1	5695820	293.1	5331960
293.2	5696690	293.2	5329990
293.3	5848890	293.3	5463190
293.4	5832300	293.4	5445300
293.5	5817650	293.5	5427500
293.6	5737710	293.6	5371360
293.7	5727540	293.7	5350970
293.8	5826760	293.8	5454640
293.9	5712970	293.9	5356490
294	5654630	294	5318770
294.1	5633600	294.1	5307730
294.2	5673790	294.2	5362420
294.3	5627720	294.3	5341880
294.4	5458500	294.4	5194400
294.5	5315670	294.5	5078470
294.6	5236860	294.6	5039500
294.7	5108110	294.7	4954900
294.8	4982140	294.8	4861230
294.9	4922490	294.9	4821310
295	4765880	295	4701200
295.1	4668830	295.1	4626030
295.2	4524940	295.2	4509030
295.3	4464760	295.3	4469170
295.4	4381750	295.4	4394850
295.5	4297110	295.5	4298710
295.6	4260880	295.6	4256640
295.7	4261010	295.7	4230890
295.8	4204680	295.8	4158710
295.9	4145410	295.9	4092240
296	4145070	296	4077030
296.1	4156060	296.1	4067620
296.2	4153630	296.2	4062840
296.3	4156200	296.3	4063970
296.4	4166070	296.4	4063510
296.5	4157910	296.5	4053470
296.6	4142350	296.6	4040180
296.7	4105960	296.7	4025690
296.8	4065110	296.8	3981830
296.9	3995690	296.9	3917870
297	4016060	297	3939430
297.1	4083160	297.1	4008170
297.2	4024300	297.2	3962100
297.3	3944300	297.3	3893130
297.4	3889670	297.4	3838830
297.5	3899800	297.5	3840860
297.6	3936850	297.6	3867260
297.7	4012660	297.7	3924750
297.8	3987780	297.8	3898150
297.9	4018090	297.9	3906710
298	4063310	298	3922270
298.1	4166690	298.1	3988430
298.2	4221440	298.2	4012480
298.3	4228130	298.3	4003610
298.4	4256450	298.4	4016610
298.5	4272230	298.5	4021890
298.6	4255320	298.6	3997810
298.7	4308380	298.7	4051190
298.8	4307210	298.8	4063250
298.9	4310520	298.9	4070590
299	4352410	299	4108480
299.1	4347190	299.1	4115110
299.2	4348320	299.2	4127300
299.3	4338760	299.3	4127370
299.4	4312820	299.4	4121320
299.5	4323760	299.5	4134730
299.6	4323780	299.6	4146470
299.7	4271040	299.7	4112470
299.8	4219280	299.8	4068140
299.9	4110290	299.9	3969910
300	4040290	300	3913440
300.1	4004880	300.1	3897690
300.2	3935150	300.2	3836540
300.3	3884740	300.3	3799780
300.4	3864860	300.4	3793550
300.5	3796300	300.5	3726070
300.6	3714740	300.6	3652660
300.7	3633240	300.7	3572070
300.8	3558520	300.8	3513100
300.9	3490060	300.9	3458240
301	3393670	301	3371350
301.1	3332670	301.1	3317660
301.2	3304760	301.2	3293340
301.3	3163640	301.3	3173190
301.4	3105660	301.4	3132520
301.5	3088970	301.5	3128400
301.6	2999640	301.6	3058940
301.7	2890100	301.7	2963700
301.8	2820800	301.8	2912250
301.9	2717540	301.9	2823920
302	2588640	302	2706060
302.1	2543230	302.1	2677880
302.2	2482540	302.2	2626150
302.3	2356020	302.3	2506440
302.4	2244530	302.4	2409390
302.5	2178260	302.5	2369470
302.6	2092480	302.6	2285790
302.7	1996340	302.7	2192520
302.8	1936540	302.8	2143580
302.9	1872490	302.9	2082360
303	1807060	303	2019580
303.1	1771820	303.1	1984390
303.2	1709990	303.2	1912150
303.3	1653530	303.3	1845830
303.4	1649660	303.4	1833510
303.5	1662830	303.5	1833390
303.6	1666000	303.6	1817950
303.7	1669670	303.7	1802970
303.8	1689200	303.8	1802440
303.9	1730060	303.9	1821070
304	1800840	304	1857130
304.1	1893780	304.1	1905100
304.2	1987160	304.2	1967850
304.3	2085100	304.3	2029930
304.4	2211890	304.4	2110300
304.5	2363250	304.5	2221720
304.6	2456700	304.6	2303560
304.7	2541080	304.7	2382930
304.8	2658860	304.8	2511550
304.9	2752260	304.9	2614770
305	2814560	305	2667710
305.1	2931290	305.1	2763280
305.2	3007220	305.2	2819230
305.3	3095950	305.3	2886720
305.4	3177360	305.4	2950800
305.5	3286350	305.5	3031740
305.6	3413960	305.6	3130010
305.7	3547610	305.7	3245060
305.8	3711380	305.8	3373370
305.9	3786870	305.9	3428850
306	3843440	306	3471630
306.1	3913880	306.1	3533340
306.2	3904250	306.2	3525330
306.3	3938250	306.3	3570690
306.4	3993100	306.4	3638990
306.5	4013050	306.5	3674660
306.6	4022810	306.6	3690620
306.7	3944430	306.7	3629310
306.8	3872130	306.8	3575790
306.9	3849130	306.9	3572150
307	3782780	307	3551470
307.1	3702560	307.1	3499960
307.2	3642760	307.2	3460290
307.3	3600760	307.3	3437330
307.4	3531750	307.4	3392200
307.5	3436000	307.5	3311910
307.6	3371690	307.6	3244260
307.7	3315600	307.7	3189290
307.8	3247910	307.8	3143420
307.9	3216880	307.9	3107660
308	3183480	308	3073960
308.1	3170420	308.1	3051140
308.2	3192500	308.2	3062000
308.3	3195650	308.3	3061650
308.4	3162890	308.4	3029420
308.5	3122070	308.5	2994820
308.6	3078380	308.6	2934320
308.7	3054300	308.7	2910430
308.8	3006690	308.8	2871410
308.9	2984490	308.9	2852010
309	2984370	309	2864390
309.1	2987510	309.1	2865160
309.2	2955670	309.2	2838220
309.3	2920580	309.3	2814490
309.4	2812570	309.4	2719210
309.5	2768300	309.5	2686430
309.6	2733510	309.6	2661330
309.7	2706960	309.7	2644450
309.8	2599980	309.8	2558450
309.9	2527230	309.9	2492750
310	2492750	310	2460990
310.1	2467100	310.1	2441820
310.2	2413950	310.2	2396140
310.3	2335720	310.3	2332500
310.4	2272210	310.4	2271530
310.5	2285520	310.5	2281730
310.6	2325240	310.6	2328000
310.7	2186340	310.7	2198040
310.8	2122710	310.8	2144160
310.9	2072540	310.9	2101440
311	2033010	311	2063080
311.1	2007290	311.1	2041030
311.2	1965700	311.2	2004890
311.3	1931060	311.3	1975990
311.4	1925360	311.4	1965370
311.5	1892920	311.5	1932800
311.6	1840360	311.6	1880360
311.7	1860350	311.7	1895110
311.8	1878810	311.8	1911430
311.9	1840070	311.9	1875450
312	1810670	312	1849940
312.1	1777330	312.1	1817670
312.2	1757410	312.2	1793940
312.3	1768350	312.3	1798390
312.4	1768090	312.4	1792730
312.5	1753240	312.5	1781550
312.6	1746490	312.6	1770310
312.7	1734570	312.7	1756840
312.8	1726120	312.8	1750930
312.9	1705510	312.9	1731930
313	1688070	313	1714170
313.1	1689160	313.1	1724270
313.2	1663720	313.2	1702930
313.3	1643920	313.3	1680360
313.4	1654150	313.4	1690410
313.5	1641370	313.5	1671140
313.6	1630300	313.6	1659720
313.7	1634900	313.7	1666760
313.8	1646090	313.8	1674650
313.9	1620590	313.9	1649160
314	1623880	314	1655170
314.1	1616480	314.1	1649220
314.2	1603470	314.2	1627190
314.3	1615730	314.3	1639490
314.4	1611520	314.4	1634410
314.5	1614590	314.5	1638140
314.6	1595910	314.6	1616230
314.7	1576400	314.7	1597780
314.8	1571160	314.8	1597950
314.9	1587540	314.9	1619760
315	1610090	315	1638240
315.1	1586810	315.1	1617760
315.2	1597060	315.2	1624440
315.3	1582910	315.3	1603540
315.4	1585330	315.4	1606340
315.5	1598350	315.5	1625450
315.6	1595420	315.6	1623530
315.7	1600510	315.7	1630510
315.8	1609950	315.8	1633930
315.9	1611390	315.9	1640770
316	1597870	316	1627290
316.1	1614110	316.1	1638610
316.2	1622840	316.2	1644580
316.3	1630030	316.3	1646980
316.4	1609440	316.4	1624910
316.5	1621130	316.5	1639650
316.6	1632710	316.6	1651910
316.7	1635420	316.7	1653530
316.8	1643530	316.8	1658260
316.9	1630570	316.9	1645050
317	1659670	317	1677820
317.1	1676690	317.1	1693840
317.2	1672600	317.2	1684150
317.3	1678780	317.3	1686110
317.4	1705830	317.4	1705790
317.5	1700280	317.5	1701860
317.6	1705940	317.6	1705120
317.7	1692050	317.7	1694410
317.8	1728090	317.8	1735560
317.9	1732990	317.9	1727840
318	1718570	318	1710040
318.1	1707050	318.1	1701990
318.2	1714940	318.2	1711660
318.3	1730060	318.3	1725840
318.4	1745460	318.4	1738240
318.5	1730530	318.5	1725320
318.6	1726540	318.6	1720490
318.7	1756060	318.7	1746770
318.8	1756680	318.8	1756400
318.9	1769910	318.9	1769190
319	1779090	319	1779900
319.1	1773390	319.1	1774270
319.2	1746810	319.2	1750320
319.3	1754290	319.3	1759270
319.4	1760250	319.4	1767160
319.5	1770520	319.5	1788710
319.6	1760180	319.6	1787740
319.7	1756040	319.7	1773400
319.8	1757680	319.8	1783120
319.9	1754880	319.9	1783830
320	1747640	320	1775660

## Sheet: Figure 4
Figure 4
	Ref. 8		Ref. 9		Ref. 10		Ref. 11		Ref. 37			This work		Ref. 17	Ref. 18	Ref. 19
Temperature (K)	Pressure (GPa)	Temperature (K)	Pressure (GPa)	Temperature (K)	Pressure (GPa)	Temperature (K)	Pressure (GPa)	Temperature (K)	Pressure (GPa)	Error of pressure (GPa)	Temperature (K)	Pressure (GPa)		Temperature (K)	Temperature (K)	Temperature (K)
2.2	0.0051	50	0.7366	297	11.5	64.4768	1.3118	250	8	2.5	297	165.804		1.93	1.2	2.3
3.2	0.0087	35	0.4225			64.4825	1.5399				297	131.293		2.65	2	2.77
4.2	0.0142	40	0.5208			64.4895	1.8251				297	110.252		3.12	2.25	3.1
		45	0.6252			64.4965	2.1103				297	96.1154		3.65	2.6	3.15
						64.5036	2.3954							4.18		3.18
						64.5078	2.5665							4.7		3.27
						64.5177	2.9658							5.8		3.69
						64.5261	3.308							6.8
						64.5332	3.5932							7.36
						64.543	3.9924
						64.5501	4.2776
						64.5684	5.019
						64.5782	5.4183
						64.6008	6.3308
						64.6163	6.9582
						64.6332	7.6426
						64.6486	8.27
						82.4222	8.0989
						90.5675	7.9848
						94.9951	7.3004
						111.294	7.4145
						120.925	7.4715
						131.297	7.5285
						137.224	7.5856
						143.892	7.6426
						152.042	7.6996
						163.897	7.8137
						175.008	7.8137
						184.639	7.8707
						195.009	7.8707
						205.381	7.9278
						247.651	9.8669
						246.948	11.407
						247.744	13.631
						85.9766	2.0532
						219.454	7.8707
						248.381	9.4107
						112.773	7.3004
						112.797	8.27
						112.101	10.095
						112.857	10.7224
						112.141	11.692
						113.632	12.0913
						98.2862	20.5894
						96.2132	26.635
						305.095	26.3498
						304.957	20.7605
						304.927	19.5627
						307.109	17.9087
						304.858	16.7681
						201.755	11.0646
						201.038	12.0342
						206.965	12.0913
						231.408	12.0342
						264.001	12.0342
						293.629	11.9772
						305.485	12.1483
						356.685	15.7414
						375.256	17.8517
						94.1318	32.3384
						305.994	32.7376

## Sheet: Supplementary Fig. 1b
Supplementary Fig. 1b
Depth (μm)	Damage (Vacancies cm^-3)	Helium concentration (at.%)
0.01	1.49995e+21	0.000725987
0.02	5.36761e+21	0.000362993
0.03	8.14751e+21	0.000725987
0.04	5.69163e+21	0
0.05	8.19939e+21	0.000362993
0.06	9.30803e+21	0.000362993
0.07	9.79895e+21	0.000725987
0.08	9.52044e+21	0.000362993
0.09	9.82829e+21	0.000362993
0.1	9.43472e+21	0.000725987
0.11	1.04665e+22	0.000725987
0.12	1.01592e+22	0.00108898
0.13	1.05437e+22	0.000725987
0.14	1.10727e+22	0.000725987
0.15	1.08951e+22	0.000725987
0.16	1.13033e+22	0.000362993
0.17	1.24244e+22	0.000362993
0.18	1.24372e+22	0.000362993
0.19	1.21983e+22	0.000725987
0.2	1.26282e+22	0.00108898
0.21	1.28812e+22	0.00145197
0.22	1.34422e+22	0.00254099
0.23	1.45825e+22	0.002178
0.24	1.43398e+22	0.00326698
0.25	1.52821e+22	0.00254099
0.26	1.56201e+22	0.00254099
0.27	1.59798e+22	0.00145197
0.28	1.64813e+22	0.00290398
0.29	1.63958e+22	0.00145197
0.3	1.82516e+22	0.00254099
0.31	1.97964e+22	0.00254099
0.32	1.87817e+22	0.00471891
0.33	2.03787e+22	0.00508191
0.34	2.0762e+22	0.00762286
0.35	2.27424e+22	0.00617089
0.36	2.37645e+22	0.0054449
0.37	2.53616e+22	0.00798585
0.38	2.60005e+22	0.0112528
0.39	2.69587e+22	0.0159717
0.4	2.87474e+22	0.0185127
0.41	3.02806e+22	0.0130678
0.42	3.09833e+22	0.0116158
0.43	3.28998e+22	0.0170607
0.44	3.37942e+22	0.0232319
0.45	3.72439e+22	0.0275879
0.46	3.91604e+22	0.0341217
0.47	4.13324e+22	0.0308548
0.48	4.47821e+22	0.0450112
0.49	4.82318e+22	0.0588049
0.5	5.11704e+22	0.0657018
0.51	5.66005e+22	0.0918373
0.52	6.3436e+22	0.116884
0.53	6.90577e+22	0.140841
0.54	7.51905e+22	0.193479
0.55	8.52202e+22	0.251921
0.56	9.37166e+22	0.37715
0.57	1.07643e+23	0.530696
0.58	1.23231e+23	0.769219
0.59	1.38754e+23	1.13003
0.6	1.57536e+23	1.61565
0.61	1.7159e+23	2.30595
0.62	1.82706e+23	3.07822
0.63	1.79895e+23	3.87459
0.64	1.67693e+23	4.35156
0.65	1.42076e+23	4.41291
0.66	1.09687e+23	4.06988
0.67	7.55099e+22	3.27718
0.68	4.81679e+22	2.29869
0.69	2.70226e+22	1.47775
0.7	1.33077e+22	0.829839
0.71	5.74948e+21	0.376061
0.72	2.54018e+21	0.189123
0.73	8.04379e+20	0.0609829
0.74	2.03777e+20	0.021054
0.75	6.1071e+19	0.00689687
0.76	1.85507e+19	0.002178
0.77	6.49187e+18	0.000362993
0.78	2.87825e+18	0.000362993
0.79	0	0
0.8	0	0
0.81	0	0
0.82	0	0
0.83	0	0
0.84	0	0
0.85	0	0
0.86	0	0
0.87	0	0
0.88	0	0
0.89	0	0
0.9	0	0
0.91	0	0
0.92	0	0
0.93	0	0
0.94	0	0
0.95	0	0
0.96	0	0
0.97	0	0
0.98	0	0
0.99	0	0
1	0	0

## Sheet: Supplementary Fig. 5a
Supplementary Fig. 5a
Diameter (nm)	Number fraction (%)
47	23.5
62	31
32	16
27	13.5
20	10
8	4
2	1
1	0.5
0	0
0	0
0	0
1	0.5

## Sheet: Supplementary Fig. 7b
Supplementary Fig. 7b
Platelet spacing (nm)	Pxx (GPa)	Pyy (GPa)	Pzz (GPa)
10.6888	52.1275	36.7682	165.804
14.2517	36.0893	24.5543	131.293
17.8146	27.8344	18.5176	110.252
21.3775	22.6788	15.3215	96.1154

## Sheet: Supplementary Fig. 7c
Supplementary Fig. 7c
Number	Spacing (nm)
1	3.62
2	4.4
3	3.33
4	2.81
5	3.79
6	3.83
7	2.58
8	0.9
9	1.65
10	1.45
11	1.75
12	3.18
13	2.25
14	4.15
15	3.09
16	5.09
17	3.11
18	4.18
19	7.14
20	1.92
21	3.94
22	1.8
23	2.15
24	3
25	2.18
26	3.34
27	2.94
28	1.88
29	1.52

## Sheet: Supplementary Fig. 9e
Supplementary Fig. 9e
Energy loss (eV)	Intensity (a.u.)	Energy loss (eV)	Intensity (a.u.)
1.4	2000.34	1.4	2317.34
1.41	1999.07	1.41	2460.07
1.42	1957.31	1.42	2500.31
1.43	2097.31	1.43	2590.31
1.44	1993.32	1.44	2411.32
1.45	1993.25	1.45	2349.25
1.46	2020.98	1.46	2395.98
1.47	1930.92	1.47	2428.92
1.48	1949.71	1.48	2349.71
1.49	1901.88	1.49	2324.88
1.5	1829.6	1.5	2316.6
1.51	1684.55	1.51	2303.55
1.52	1689.09	1.52	2068.09
1.53	1690.22	1.53	1927.22
1.54	1831.2	1.54	2179.2
1.55	1951.53	1.55	2227.53
1.56	1739.13	1.56	2092.13
1.57	1758.41	1.57	2186.42
1.58	1630.58	1.58	2090.58
1.59	1548.71	1.59	2055.71
1.6	1599.69	1.6	2038.69
1.61	1537.73	1.61	2081.73
1.62	1449.91	1.62	2073.91
1.63	1495.36	1.63	2005.36
1.64	1558.21	1.64	1896.21
1.65	1559.89	1.65	1930.89
1.66	1608.22	1.66	1934.22
1.67	1520.51	1.67	1810.51
1.68	1529.06	1.68	1897.06
1.69	1528.84	1.69	1832.84
1.7	1360.92	1.7	1771.92
1.71	1398.13	1.71	1847.13
1.72	1421.69	1.72	1881.69
1.73	1464.45	1.73	2054.45
1.74	1348	1.74	1926
1.75	1365.68	1.75	1687.68
1.76	1425.23	1.76	1825.23
1.77	1410.06	1.77	1739.06
1.78	1414.64	1.78	1831.64
1.79	1386.51	1.79	1739.51
1.8	1385.88	1.8	1582.88
1.81	1377.36	1.81	1557.36
1.82	1325.48	1.82	1660.48
1.83	1283.53	1.83	1570.53
1.84	1312.1	1.84	1537.1
1.85	1297.6	1.85	1590.6
1.86	1306.3	1.86	1586.3
1.87	1255.17	1.87	1687.17
1.88	1272.58	1.88	1703.58
1.89	1145.97	1.89	1597.97
1.9	1205.49	1.9	1614.49
1.91	1272.27	1.91	1555.27
1.92	1168.1	1.92	1505.1
1.93	1124.82	1.93	1442.82
1.94	1118.21	1.94	1416.21
1.95	1134.15	1.95	1472.15
1.96	1137.98	1.96	1508.98
1.97	1066.37	1.97	1445.37
1.98	1177.94	1.98	1398.94
1.99	1175.89	1.99	1456.89
2	1115.34	2	1463.34
2.01	1054.54	2.01	1422.54
2.02	1022.66	2.02	1379.66
2.03	1148.02	2.03	1348.02
2.04	1075.5	2.04	1513.5
2.05	1010.13	2.05	1406.13
2.06	1005.62	2.06	1419.62
2.07	1036.28	2.07	1447.28
2.08	952.741	2.08	1362.74
2.09	1003.76	2.09	1373.76
2.1	1077.48	2.1	1377.48
2.11	1086.38	2.11	1424.38
2.12	1010.63	2.12	1417.63
2.13	986.45	2.13	1388.45
2.14	1116.15	2.14	1334.15
2.15	1082.38	2.15	1328.38
2.16	1007.06	2.16	1190.06
2.17	928.455	2.17	1137.45
2.18	962.825	2.18	1054.83
2.19	885.365	2.19	1191.37
2.2	899.302	2.2	1181.3
2.21	872.598	2.21	1148.6
2.22	833.646	2.22	1189.65
2.23	906.845	2.23	1170.85
2.24	876.75	2.24	1207.75
2.25	861.835	2.25	1174.84
2.26	898.362	2.26	1152.36
2.27	930.987	2.27	1013.99
2.28	868.398	2.28	1024.4
2.29	894.848	2.29	1060.85
2.3	876.603	2.3	1080.6
2.31	944.005	2.31	1093.01
2.32	1060.93	2.32	1065.93
2.33	887.859	2.33	956.859
2.34	878.811	2.34	977.811
2.35	946.019	2.35	1171.02
2.36	942.529	2.36	1043.53
2.37	968.748	2.37	1091.75
2.38	939.084	2.38	1032.08
2.39	917.71	2.39	994.71
2.4	871.609	2.4	1086.61
2.41	862.664	2.41	1108.66
2.42	806.189	2.42	1037.19
2.43	725.035	2.43	997.035
2.44	714.071	2.44	1028.07
2.45	642.307	2.45	1017.31
2.46	702.468	2.46	941.468
2.47	758.788	2.47	876.788
2.48	806.779	2.48	963.779
2.49	815.192	2.49	1017.19
2.5	902.249	2.5	1014.25
2.51	863.586	2.51	1099.59
2.52	766.209	2.52	993.209
2.53	851.529	2.53	1007.53
2.54	793.475	2.54	890.475
2.55	816.667	2.55	874.667
2.56	878.448	2.56	904.448
2.57	837.788	2.57	892.788
2.58	844.318	2.58	815.318
2.59	924.185	2.59	884.185
2.6	850.186	2.6	1013.19
2.61	822.048	2.61	968.048
2.62	760.795	2.62	831.795
2.63	758.221	2.63	816.221
2.64	763.056	2.64	904.056
2.65	746.578	2.65	847.578
2.66	738.63	2.66	747.63
2.67	680.864	2.67	767.864
2.68	765.874	2.68	778.874
2.69	802.705	2.69	808.705
2.7	816.812	2.7	741.812
2.71	786.89	2.71	773.89
2.72	767.631	2.72	828.631
2.73	754.941	2.73	802.941
2.74	750.528	2.74	838.528
2.75	808.005	2.75	831.005
2.76	855.409	2.76	894.409
2.77	786.109	2.77	777.109
2.78	718.886	2.78	790.886
2.79	813.341	2.79	839.341
2.8	818.259	2.8	860.259
2.81	802.282	2.81	923.282
2.82	825.866	2.82	814.866
2.83	897.387	2.83	674.387
2.84	856.413	2.84	670.413
2.85	821.705	2.85	671.705
2.86	729.332	2.86	709.332
2.87	762.857	2.87	705.857
2.88	832.481	2.88	704.481
2.89	834.997	2.89	725.997
2.9	807.392	2.9	799.392
2.91	755.003	2.91	779.003
2.92	830.36	2.92	776.36
2.93	863.165	2.93	859.165
2.94	775.114	2.94	766.114
2.95	807.998	2.95	687.998
2.96	806.769	2.96	755.769
2.97	845.152	2.97	767.152
2.98	808.836	2.98	743.836
2.99	792.598	2.99	704.598
3	737.252	3	705.252
3.01	704.119	3.01	683.119
3.02	754.095	3.02	711.095
3.03	718.005	3.03	653.005
3.04	678.266	3.04	692.266
3.05	668.33	3.05	710.33
3.06	755.659	3.06	782.659
3.07	767.218	3.07	728.218
3.08	769.349	3.08	689.349
3.09	737.541	3.09	694.541
3.1	777.631	3.1	759.631
3.11	818.59	3.11	715.59
3.12	804.346	3.12	674.346
3.13	760.244	3.13	690.244
3.14	726.507	3.14	653.507
3.15	718.12	3.15	635.12
3.16	752.803	3.16	638.803
3.17	781.777	3.17	671.777
3.18	765.833	3.18	637.833
3.19	824.116	3.19	709.116
3.2	784.294	3.2	694.294
3.21	756.173	3.21	647.173
3.22	804.494	3.22	621.494
3.23	784.858	3.23	654.858
3.24	780.001	3.24	672.001
3.25	789.313	3.25	758.313
3.26	708.378	3.26	783.378
3.27	815.382	3.27	752.382
3.28	806.678	3.28	757.678
3.29	758.992	3.29	704.992
3.3	731.759	3.3	768.759
3.31	746.597	3.31	754.597
3.32	806.236	3.32	748.236
3.33	755.595	3.33	748.595
3.34	689.547	3.34	724.547
3.35	602.793	3.35	790.793
3.36	653.792	3.36	757.792
3.37	798.186	3.37	702.186
3.38	667.646	3.38	746.646
3.39	632.129	3.39	693.129
3.4	748.25	3.4	666.25
3.41	740.56	3.41	711.56
3.42	700.503	3.42	774.503
3.43	746.811	3.43	810.811
3.44	840.453	3.44	747.453
3.45	820.111	3.45	741.111
3.46	843.392	3.46	708.392
3.47	839.016	3.47	670.016
3.48	787.372	3.48	586.372
3.49	731.912	3.49	538.912
3.5	795.845	3.5	495.845
3.51	780.52	3.51	569.52
3.52	816.623	3.52	625.623
3.53	901.5	3.53	558.5
3.54	899.45	3.54	572.45
3.55	751.361	3.55	683.361
3.56	686.326	3.56	739.326
3.57	735.61	3.57	700.61
3.58	765.653	3.58	771.653
3.59	722.495	3.59	693.495
3.6	663.148	3.6	676.148
3.61	648.835	3.61	659.835
3.62	657.328	3.62	620.328
3.63	800.734	3.63	577.734
3.64	871.47	3.64	639.47
3.65	817.514	3.65	651.514
3.66	871.99	3.66	598.99
3.67	886.582	3.67	604.582
3.68	808.07	3.68	593.07
3.69	735.215	3.69	610.215
3.7	721.446	3.7	625.446
3.71	721.629	3.71	636.629
3.72	765.234	3.72	704.234
3.73	838.924	3.73	749.924
3.74	791.484	3.74	656.484
3.75	777.878	3.75	738.878
3.76	721.147	3.76	722.147
3.77	769.2	3.77	712.2
3.78	806.529	3.78	713.529
3.79	687.981	3.79	596.981
3.8	724.307	3.8	547.307
3.81	751.814	3.81	646.814
3.82	756.892	3.82	618.892
3.83	793.962	3.83	635.962
3.84	775.808	3.84	624.808
3.85	767.442	3.85	672.442
3.86	717.089	3.86	646.089
3.87	798.985	3.87	657.985
3.88	830.662	3.88	636.662
3.89	844.697	3.89	707.697
3.9	764.336	3.9	715.336
3.91	813.748	3.91	674.748
3.92	778.81	3.92	609.81
3.93	775.047	3.93	573.047
3.94	742.317	3.94	632.317
3.95	766.398	3.95	665.398
3.96	723.361	3.96	656.361
3.97	781	3.97	663
3.98	815.238	3.98	694.238
3.99	782.307	3.99	753.307
4	692.692	4	747.692
4.01	754.901	4.01	687.901
4.02	773.478	4.02	660.478
4.03	831.639	4.03	701.639
4.04	746.726	4.04	724.726
4.05	714.975	4.05	685.975
4.06	734.054	4.06	676.054
4.07	790.528	4.07	661.528
4.08	837.994	4.08	643.994
4.09	840.85	4.09	719.85
4.1	803.317	4.1	761.317
4.11	821.778	4.11	746.778
4.12	834.263	4.12	659.263
4.13	805.927	4.13	660.927
4.14	827.023	4.14	695.023
4.15	821.45	4.15	592.45
4.16	742.071	4.16	500.071
4.17	790.647	4.17	512.647
4.18	911.116	4.18	668.116
4.19	855.548	4.19	724.548
4.2	812.373	4.2	759.373
4.21	758.47	4.21	730.47
4.22	753.282	4.22	684.282
4.23	789.385	4.23	756.385
4.24	843.411	4.24	740.411
4.25	873.865	4.25	666.865
4.26	772.777	4.26	664.777
4.27	803.449	4.27	649.449
4.28	766.766	4.28	644.766
4.29	787.753	4.29	673.753
4.3	744.527	4.3	681.527
4.31	821.309	4.31	668.309
4.32	917.629	4.32	631.629
4.33	886.032	4.33	598.032
4.34	902.75	4.34	651.75
4.35	786.09	4.35	643.09
4.36	767.734	4.36	538.734
4.37	750.434	4.37	621.434
4.38	691.998	4.38	618.998
4.39	720.064	4.39	632.064
4.4	808.119	4.4	577.119
4.41	833.216	4.41	618.216
4.42	802.811	4.42	607.811
4.43	682.614	4.43	580.614
4.44	686.199	4.44	586.199
4.45	760.61	4.45	585.61
4.46	838.855	4.46	562.855
4.47	890.444	4.47	560.444
4.48	944.104	4.48	620.104
4.49	794.846	4.49	684.846
4.5	790.111	4.5	601.111
4.51	746.609	4.51	588.609
4.52	695.244	4.52	683.244
4.53	721.772	4.53	654.772
4.54	783.952	4.54	632.952
4.55	798.861	4.55	649.861
4.56	874.072	4.56	653.072
4.57	821.253	4.57	615.253
4.58	778.153	4.58	567.153
4.59	817.909	4.59	588.909
4.6	827.779	4.6	537.779
4.61	867.049	4.61	571.049
4.62	898.571	4.62	624.571
4.63	1015.56	4.63	639.561
4.64	938.094	4.64	697.094
4.65	951.769	4.65	747.769
4.66	813.709	4.66	749.709
4.67	762.459	4.67	758.459
4.68	793.986	4.68	746.986
4.69	763.204	4.69	632.204
4.7	796.582	4.7	665.582
4.71	775.64	4.71	620.64
4.72	799.323	4.72	543.323
4.73	838.922	4.73	557.922
4.74	854.706	4.74	621.706
4.75	954.268	4.75	667.268
4.76	880.106	4.76	699.106
4.77	823.877	4.77	696.877
4.78	847.616	4.78	647.616
4.79	788.192	4.79	615.192
4.8	801.628	4.8	637.628
4.81	886.747	4.81	682.747
4.82	960.921	4.82	579.921
4.83	936.371	4.83	626.371
4.84	916.291	4.84	700.291
4.85	982.753	4.85	626.753
4.86	952.948	4.86	607.948
4.87	988.544	4.87	701.544
4.88	980.478	4.88	719.478
4.89	937.346	4.89	697.346
4.9	863.207	4.9	620.207
4.91	868.773	4.91	627.773
4.92	844.433	4.92	621.433
4.93	925.5	4.93	648.5
4.94	920.956	4.94	643.956
4.95	914.919	4.95	624.919
4.96	968.687	4.96	651.687
4.97	958.728	4.97	594.728
4.98	980.05	4.98	537.05
4.99	981.419	4.99	550.419
5	976.898	5	588.898
5.01	981.182	5.01	681.182
5.02	970.803	5.02	655.803
5.03	928.695	5.03	662.695
5.04	878.97	5.04	651.97
5.05	928.17	5.05	613.17
5.06	980.652	5.06	634.652
5.07	951.319	5.07	564.319
5.08	904.982	5.08	573.982
5.09	805.691	5.09	555.691
5.1	918.409	5.1	574.409
5.11	1008.46	5.11	627.457
5.12	985.847	5.12	612.847
5.13	1022.14	5.13	589.142
5.14	983.337	5.14	590.337
5.15	988.414	5.15	613.414
5.16	1017.43	5.16	646.431
5.17	905.659	5.17	598.659
5.18	877.602	5.18	613.602
5.19	923.325	5.19	625.325
5.2	1000.7	5.2	582.701
5.21	875.267	5.21	542.267
5.22	889.79	5.22	584.79
5.23	927.561	5.23	561.561
5.24	811.762	5.24	659.762
5.25	835.446	5.25	587.446
5.26	878.615	5.26	635.615
5.27	905.56	5.27	644.56
5.28	956.367	5.28	630.367
5.29	859.862	5.29	610.862
5.3	825.396	5.3	684.396
5.31	803.823	5.31	719.823
5.32	917.145	5.32	629.145
5.33	993.347	5.33	641.347
5.34	905.855	5.34	566.855
5.35	930.411	5.35	681.411
5.36	854.131	5.36	651.131
5.37	888.921	5.37	673.921
5.38	958.412	5.38	675.412
5.39	941.429	5.39	656.429
5.4	876.699	5.4	646.699
5.41	889.335	5.41	700.335
5.42	820.283	5.42	768.283
5.43	903.848	5.43	713.848
5.44	783.264	5.44	649.264
5.45	861.935	5.45	487.935
5.46	941.868	5.46	530.868
5.47	879.078	5.47	620.078
5.48	889.379	5.48	654.379
5.49	906.11	5.49	631.11
5.5	901.909	5.5	636.909
5.51	961.698	5.51	647.698
5.52	878.494	5.52	658.494
5.53	871.4	5.53	664.4
5.54	914.466	5.54	639.466
5.55	999.033	5.55	698.033
5.56	975.371	5.56	635.371
5.57	959.982	5.57	670.982
5.58	985.679	5.58	628.679
5.59	937.188	5.59	622.188
5.6	910.614	5.6	656.614
5.61	979.809	5.61	589.809
5.62	942.025	5.62	564.025
5.63	808.282	5.63	677.282
5.64	773.376	5.64	645.376
5.65	950.17	5.65	653.17
5.66	999.612	5.66	590.612
5.67	930.292	5.67	546.292
5.68	867.097	5.68	577.097
5.69	823.022	5.69	703.022
5.7	906.702	5.7	674.702
5.71	965.321	5.71	636.321
5.72	927.239	5.72	595.239
5.73	945.557	5.73	669.557
5.74	1008.15	5.74	701.146
5.75	973.333	5.75	659.333
5.76	979.468	5.76	627.468
5.77	1039.49	5.77	592.494
5.78	950.621	5.78	597.621
5.79	985.728	5.79	655.728
5.8	973.557	5.8	639.557
5.81	1060.23	5.81	636.235
5.82	1022.43	5.82	625.431
5.83	981.936	5.83	570.936
5.84	973.657	5.84	637.657
5.85	917.333	5.85	661.333
5.86	850.829	5.86	632.829
5.87	858.398	5.87	656.398
5.88	1033.28	5.88	671.283
5.89	1122.71	5.89	687.712
5.9	1071.83	5.9	649.83
5.91	951.263	5.91	660.263
5.92	883.11	5.92	726.11
5.93	970.323	5.93	746.323
5.94	932.096	5.94	651.096
5.95	958.237	5.95	663.237
5.96	987.636	5.96	551.636
5.97	968.606	5.97	575.606
5.98	997.487	5.98	620.487
5.99	1024.66	5.99	607.66
6	998.088	6	635.088
6.01	1080.81	6.01	611.813
6.02	1155.3	6.02	643.299
6.03	1052.7	6.03	570.698
6.04	992.487	6.04	604.487
6.05	1011.85	6.05	654.847
6.06	1040.09	6.06	674.086
6.07	1037.77	6.07	593.77
6.08	995.936	6.08	620.936
6.09	1035.95	6.09	684.95
6.1	1088.27	6.1	702.267
6.11	1161.88	6.11	737.879
6.12	1120.86	6.12	724.856
6.13	991.449	6.13	698.449
6.14	971.886	6.14	733.886
6.15	938.315	6.15	751.315
6.16	1023.67	6.16	630.668
6.17	1155.27	6.17	562.266
6.18	1183.48	6.18	551.477
6.19	1169.73	6.19	577.731
6.2	1080.66	6.2	618.66
6.21	997.13	6.21	600.13
6.22	1184.84	6.22	596.838
6.23	1102.3	6.23	634.303
6.24	987.327	6.24	656.327
6.25	876.632	6.25	641.632
6.26	886.687	6.26	661.687
6.27	1042.56	6.27	584.561
6.28	1045.06	6.28	600.058
6.29	1029.29	6.29	668.292
6.3	1052.83	6.3	779.831
6.31	1115.14	6.31	712.143
6.32	1126.2	6.32	797.202
6.33	1057.44	6.33	773.445
6.34	1096.41	6.34	718.412
6.35	992.753	6.35	752.753
6.36	985.21	6.36	784.21
6.37	1054.6	6.37	670.598
6.38	1066.35	6.38	644.351
6.39	1139.59	6.39	673.587
6.4	1027.4	6.4	674.402
6.41	988.098	6.41	660.098
6.42	1057.07	6.42	624.071
6.43	1157.73	6.43	697.73
6.44	1080.24	6.44	756.245
6.45	997.407	6.45	787.407
6.46	1051.07	6.46	771.071
6.47	1153.27	6.47	728.268
6.48	1024.43	6.48	588.428
6.49	1131.88	6.49	569.877
6.5	1211.98	6.5	680.979
6.51	1202.79	6.51	719.792
6.52	1097.81	6.52	708.806
6.53	1100.4	6.53	671.4
6.54	1098.78	6.54	711.776
6.55	1204.43	6.55	667.429
6.56	1175.25	6.56	700.249
6.57	1144.88	6.57	682.877
6.58	1157.9	6.58	713.897
6.59	1148.51	6.59	793.514
6.6	1099	6.6	679.997
6.61	1197.56	6.61	637.564
6.62	1246.79	6.62	727.792
6.63	1197.01	6.63	872.008
6.64	1098.79	6.64	857.793
6.65	1091.15	6.65	832.148
6.66	1134.61	6.66	748.608
6.67	1154.67	6.67	650.673
6.68	1272.4	6.68	680.4
6.69	1268.51	6.69	706.513
6.7	1194.49	6.7	734.489
6.71	1165.73	6.71	764.731
6.72	1247.88	6.72	804.885
6.73	1246.88	6.73	809.878
6.74	1244.11	6.74	844.106
6.75	1307.51	6.75	869.511
6.76	1194.89	6.76	868.894
6.77	1208.71	6.77	787.712
6.78	1206.34	6.78	771.342
6.79	1323.05	6.79	750.051
6.8	1335.3	6.8	767.296
6.81	1305.06	6.81	848.055
6.82	1322.7	6.82	793.701
6.83	1340.13	6.83	849.135
6.84	1380.31	6.84	934.314
6.85	1275.78	6.85	930.776
6.86	1330.34	6.86	855.344
6.87	1391.27	6.87	870.273
6.88	1362.95	6.88	931.947
6.89	1288.03	6.89	902.031
6.9	1229.99	6.9	931.99
6.91	1418.49	6.91	943.491
6.92	1520.43	6.92	961.433
6.93	1445.51	6.93	950.506
6.94	1497.25	6.94	928.254
6.95	1477.43	6.95	1037.43
6.96	1488.26	6.96	985.263
6.97	1449.35	6.97	934.346
6.98	1382.72	6.98	1114.72
6.99	1251.54	6.99	1144.54
7	1323.95	7	991.953
7.01	1381.25	7.01	1012.25
7.02	1396.16	7.02	1028.16
7.03	1349.51	7.03	1125.51
7.04	1520.96	7.04	1085.96
7.05	1645.52	7.05	1062.52
7.06	1625.08	7.06	1033.08
7.07	1489.59	7.07	961.588
7.08	1480.97	7.08	934.971
7.09	1511.34	7.09	1067.34
7.1	1628.09	7.1	1096.09
7.11	1583.71	7.11	1130.71
7.12	1626.05	7.12	1049.05
7.13	1555.18	7.13	949.178
7.14	1474.94	7.14	1065.94
7.15	1646.98	7.15	1159.98
7.16	1709.63	7.16	1162.63
7.17	1579.98	7.17	1197.98
7.18	1619.64	7.18	1220.64
7.19	1750.09	7.19	1190.09
7.2	1663.07	7.2	1047.07
7.21	1615.89	7.21	1065.89
7.22	1663.88	7.22	1088.88
7.23	1641.1	7.23	1172.1
7.24	1791.36	7.24	1205.36
7.25	1898.36	7.25	1177.36
7.26	1842.21	7.26	1233.21
7.27	1714.35	7.27	1327.35
7.28	1673.62	7.28	1263.62
7.29	1738.51	7.29	1241.51
7.3	1710.33	7.3	1203.33
7.31	1750.55	7.31	1357.55
7.32	1699.03	7.32	1383.03
7.33	1862.69	7.33	1387.69
7.34	1974.92	7.34	1225.92
7.35	2020.01	7.35	1193.01
7.36	1983.52	7.36	1237.52
7.37	1733.12	7.37	1233.12
7.38	1808.42	7.38	1328.42
7.39	1838.87	7.39	1407.87
7.4	1755.41	7.4	1256.41
7.41	1841.98	7.41	1322.98
7.42	1816.66	7.42	1282.66
7.43	1846.51	7.43	1316.51
7.44	1825.03	7.44	1273.03
7.45	1769.25	7.45	1255.25
7.46	1823.35	7.46	1305.35
7.47	1889.29	7.47	1353.29
7.48	1864.17	7.48	1320.17
7.49	1927.43	7.49	1244.43
7.5	1915.98	7.5	1219.98
7.51	1892.32	7.51	1279.32
7.52	1786.28	7.52	1455.28
7.53	1838.89	7.53	1435.89
7.54	1899.64	7.54	1418.64
7.55	1978.21	7.55	1541.21
7.56	1981.44	7.56	1490.44
7.57	1920.17	7.57	1507.17
7.58	1839.85	7.58	1377.85
7.59	1980.25	7.59	1325.25
7.6	2055.03	7.6	1243.03
7.61	1995.07	7.61	1202.07
7.62	1881.78	7.62	1221.78
7.63	1837.12	7.63	1266.12
7.64	1785.76	7.64	1225.76
7.65	1870.29	7.65	1254.29
7.66	2096.71	7.66	1232.71
7.67	1933.46	7.67	1245.46
7.68	2009.51	7.68	1346.51
7.69	2004.18	7.69	1356.18
7.7	1968.01	7.7	1342.01
7.71	1861.95	7.71	1420.95
7.72	1869.94	7.72	1349.94
7.73	1903.13	7.73	1327.13
7.74	1948.79	7.74	1295.79
7.75	2018.2	7.75	1395.2
7.76	1933.99	7.76	1454.99
7.77	2153.08	7.77	1494.08
7.78	2148.84	7.78	1368.84
7.79	2182.68	7.79	1361.68
7.8	2079.26	7.8	1294.26
7.81	2014.43	7.81	1405.43
7.82	2057.16	7.82	1386.16
7.83	2154.86	7.83	1337.87
7.84	2086.41	7.84	1395.41
7.85	2119.87	7.85	1350.87
7.86	2124.66	7.86	1294.65
7.87	2179	7.87	1272
7.88	2122.81	7.88	1328.81
7.89	2157.12	7.89	1387.12
7.9	2240.39	7.9	1294.39
7.91	2231.75	7.91	1430.75
7.92	2124.61	7.92	1614.61
7.93	2078.54	7.93	1543.54
7.94	2162.59	7.94	1552.59
7.95	2170.26	7.95	1579.26
7.96	2290.92	7.96	1446.92
7.97	2162.23	7.97	1433.23
7.98	2133.28	7.98	1387.28
7.99	2236.82	7.99	1322.82
8	2178.09	8	1354.09

## Sheet: Supplementary Fig. 9f
Supplementary Fig. 9f
Compressive strain (%)	Bandgap narrowing (eV)
0	0
-2	0.4577
-4	0.9687
-6	1.4721
-8	2.01
-10	2.542
-12	3.1103
-14	3.6773
-16	4.2103
